# Supplementary material for: Risk factors associated with the recurrence of diabetic foot ulcers: A meta-analysis
Source: PLoS One. 2025 Feb 14;20(2):e0318216. doi: 10.1371/journal.pone.0318216 (PMC11828396; doi:10.1371/journal.pone.0318216)
Supplement: S2 Table — (XLSX) [file pone.0318216.s002.xlsx]

## Sheet: 工作表1
Study	year	Author	country	n/total	Male		Female		hypertension +		hypertension -		DM2		DM1		LEA+		LEA-		insulin +		insulin -		smoking +		smoking-		smoking2 +		smoking-		alcohol usage +		alcohol usage -		Living alone+		Living alone-		CKD5 +		CKD5-		Plantar location+	Plantar location+	Plantar location-	Plantar location-	infection +
					N	T	N	T	N	T	N	T	N	T	N	T	N	T	N	T	N	T	N	T	N	T	N	T	N	T	N	T		T	N	T		T	N	T	N	T	N	T	N	T	N	T	N
Differences in initial versus recurrent diabetic foot ulcers at a specialized tertiary diabetic foot care center in China	2021	Y. Cheng	China	178/573	129	384	49	189									66	74	110	494					41	148	89	303	75	243	89	303
Risk factors for recurrence of diabetic foot ulcers: prospective follow-up analysis in the Eurodiale subgroup	2013	M. Dubský	Czech Republic	42/73	36	61	9	15									7	14	35	59	34	57	8	16	4	8	38	65	4	8	38	65	18	33	24	40					5	7	37	66	26	31	16	42	9
Predictors of healing, ulcer recurrence and persistence, amputation and mortality in type 2 diabetic patients with diabetic foot: a 10-year retrospective cohort study	2021	C. Gazzaruso, P	Italy	172/464	102	263	70	201	130	337	42	127					16	22	156	442							107	313	65	151	107	313
The Frequency and Risk Factors of Diabetic Foot Ulcer Recurrence Among Jordanian Patients with Diabetes	2020	S. F. Tabanjeh	Jordanian	76/130
Recurrence and influencing factors of diabetic foot ulcer in patients with type 2 diabetes mellitus	2020	J. F. Shen	China	87/185	63	120	24	65	56	113	31	72															34	82	53	103	34	82					44	74	43	111
Incidence and Risk Factors Associated With Ulcer Recurrence Among Patients With Diabetic Foot Ulcers Treated in a Multidisciplinary Setting	2020	C. W. Hicks	America	117/304
Risk factors for plantar foot ulcer recurrence in patients with diabetes - A prospective pilot study	2020	F. Freitas	Brazil	23/35	10	15	13	20																													7	12	16	23
Predictive value of the ratio of homocysteine to serum albumin concentrations in the recurrence of diabetic foot ulcer	2019	J. An	China	41/210	26	141	15	69																			17	105	24	105	17	105
Risk factors for diabetic foot ulcer recurrence: A prospective 2-year follow-up study in Egypt	2018	W. A. Khalifa	Egypt	57/93	31	44	26	49	41	67	16	26									31	52	26	41	25	32	32	61	25	32	32	61													49	75	8	18
Risk factors for plantar foot ulcer recurrence in neuropathic diabetic patients	2014	R. Waaijman M	Netherlands	71/171	61	141	10	30					51	122	20	49	23	51	48	120							23	57	48	114	23	57					24	46	47	125
Depression predicts first but not recurrent diabetic foot ulcers	2010	J. S. Gonzalez	America	95/333	72	235	23	98
Risk factors for recurrent diabetic foot ulcers: site matters	2007	E. J. Peters	America	49/81	36	62	13	19					47	77	2	4	20	31	29	50							22	33	27	48	22	33	23	39	26	42
Risk factors for foot ulcer recurrence in patients with comorbid diabetic foot osteomyelitis and diabetic nephropathy: A 3-year follow-up study	2023	L. Zhang	China	31/120	20	73	11	47	15	51	16	69															17	71	14	49	17	71
Clinical Characteristics of Diabetic Patients with Initial and Recurrent Foot Ulcers	2022	H. P. Gong	China	315/817	212	521	103	296	226	580	89	237					54	74	261	743	247	587	68	230			152	383	163	434	152	383	125	330	190	487									30	58	285	759
Role of neuropathy and plasma nitric oxide in recurrent neuropathic and neuroischemic diabetic foot ulcers	2001	E. B. Jude	United Kingdom	23/48	20	38	3	10					18	35	5	13
Risk factors for foot ulcer recurrence in diabetic patients with new-onset foot ulcers	2018	Z.W. Mo	China	85/189	53	118	32	71	46	99	39	90					18	31	67	158							47	116	38	73	47	116													51	97	34	92
Risk factors of recurrent diabetic foot ulcers	2019	Y.X. Cheng	China	102/381	70	256	32	125									38	46	64	335	91	287	11	94	19	93	60	215	42	166	60	215
Influencing factors of recurrences of the healed diabetic foot ulcers	2018	Z.Y. Xie	China	51/165	28	87	23	78	17	48	34	117															29	114	22	51	29	114
Analysis of risk factors of foot ulcer recurrence in type 2 diabetes	2014	X.L. Hu	China	57/231	25	101	32	130																			24	122	33	109	24	122
Construction of risk prediction model for recurrence of diabetic foot ulcer	2022	J. Lv	China	125/465																					58	209	67	256	58	209	67	256
Risk Factors for Ulcer Recurrence in Diabetic Patients Managed by an Integrated Foot Care Protocol	2023	L. Giurato	Italy	47/127	34	83	13	44	39	106	8	21	46	123	1	4	19	32	28	95									2	5	45	122
The High Re-Ulceration Rate in Lower Extremity Amputation Intervention in Type 2 Diabetic Vietnamese Patients After 24-Month Follow-Up at Cho Ray Hospital,Vietnam	2023	H. Tan Dat	Vietnam	17/57	6	22	11	35
[truncated: 162 more columns]
