# Supplementary material for: Risk factors associated with the recurrence of diabetic foot ulcers: A meta-analysis
Source: PLoS One. 2025 Feb 14;20(2):e0318216. doi: 10.1371/journal.pone.0318216 (PMC11828396; doi:10.1371/journal.pone.0318216)
Supplement: S3 Table — (XLSX) [file pone.0318216.s003.xlsx]

## Sheet: 工作表1
Study	year	Author		n/total	Male		Female		hypertension +		hypertension -		DM2		DM1		insulin use+		insulin use-		Antiplatelet agents +		Antiplatelet agents -		smoking +		smoking -		Foot ulcer Previous+	Foot ulcer Previous+	Foot ulcer Previous-	Foot ulcer Previous-	Diabetic Retinopathy+	Diabetic Retinopathy	Diabetic Retinopathy-	Diabetic Retinopathy	Diabetic Nephropathy+	Diabetic Nephropathy	Diabetic Nephropathy-	Diabetic Nephropathy	LEA Previous+	LEA Previous+	LEA Previous-	LEA Previous-	CAD+		CAD-		moderate/severe infection
					N	T	N	T	N	T	N	T	N	T	N	T	N	T	N	T	N	T	N	T	N	T	N	T	N	T	N	T	N	T	N	T	N	T	N	T	N	T	N	T	N	T	N	T	N
Depth and combined infection is important predictor of lower extremity amputations in hospitalized diabetic foot ulcer patients	2018	Jeong, E. G.	Korea	113/192	72	120	41	72	43	85	70	107									39	67	74	125	31	56	82	136					25	53	88	139									13	19	100	173
Short-term predictors of amputation in patients with diabetic foot ulcers	2018	Ferreira, L.	Portugal	48/479	32	294	16	185	42	392	6	87	41	435	7	44	30	246	18	233					15	150	33	329					22	235	26	244					23	100	25	379	12	106	20	188	34
Factors associated with amputation among patients with diabetic foot ulcers in a Saudi population	2018	Musa, I. R.	Saudi Arabia	33/82	24	55	9	27	21	60	12	22													6	10	27	72
Risk factors associated with poor outcome in diabetic foot ulcer patients	2017	Saleem, S.	Pakistan	31/107	21	64	10	43	19	66	12	41	24	80	7	27													24	81	7	26
Comparison of five systems of classification of diabetic foot ulcers and predictive factors for amputation	2017	Jeon, B. J.	Korea	67/137	40	79	27	58	58	105	9	32																	59	107	8	30	38	71	29	66	40	76	27	61
Epidemiology of type 2 diabetic foot problems and predictive factors for amputation in China	2015	Jiang, Y.	China	133/669	95	435	38	201	91	387	22	133													62	302	71	355	52	143	74	406	54	270	56	258	56	267	46	253	60	60	70	590	51	188	58	314
Reliability and validity of the perfusion, extent, depth, infection and sensation (PEDIS) classification system and score in patients with diabetic foot ulcer	2015	Chuan, F.	China	62/364	38	219	24	145	36	179	26	185	60	358	2	6	36	208	26	156					24	116	38	248					14	107	48	257	21	156	41	208					9	61	53	303
Disparities in initial presentation and treatment outcomes of diabetic foot ulcers in a public, private, and Veterans Administration hospital	2014	Blumberg, S. N.	USA	99/234	89	177	10	57	91	205	8	29													24	49	75	185													35	71	64	163	44	100	55	134
Risk factors for lower extremity amputation in diabetic foot disease categorized by Wagner classification	2012	Sun, J. H.	Taiwan	338/789	190	438	148	351	209	494	129	295													63	146	275	643																	46	99	292	690
Incidence, risk factors for amputation among patients with diabetic foot ulcer in a North Indian tertiary care hospital	2012	Zubair, M.	India	46/162	37	106	9	56																	73	103	43	59
Incidence, risk factors for amputation among patients with diabetic foot ulcer in a Chinese tertiary hospital	2011	Li, X.	China	112/520	72	327	40	193	74	335	38	185													40	181	72	339					41	219	69	299	56	258	56	262					35	186	77	334
Change in amputation predictors in diabetic foot disease: effect of multidisciplinary approach	2010	Aydin, K.	Turkey	16/74	12	52	4	22	12	44	4	30	16	72	0	2									5	20	11	54	10	45	6	29	11	49	5	25	10	45	6	29
Predictors of amputation in diabetics with foot ulcer: single center experience in a large Turkish cohort	2009	Yesil, S.	Turkey	213/574	154	391	59	183	126	310	87	264	204	554	9	20	146	376	67	198					97	235	116	339					137	363	76	211	113	302	100	272					96	214	117	360
Presentation and outcome of diabetic foot ulcers in Saudi Arabian patients	2009	Al-Tawfiq, J. A.	Saudi Arabia	12/62	8	30	4	32	11	42	1	20					9	32	3	30																	4	11	8	51	2	5	10	57	8	21	4	41
Clinical profile and management outcome of diabetic foot ulcers in a tertiary care hospital	2008	Mehmood, K.	Pakistan	17/116	14	70	3	36					16	101	1	5	4	22	13	94
Amputation rate in 147 Turkish patients with diabetic foot: the Hacettepe University Hospital experience	1998	Gurlek, A.	Turkey	54/147	38	97	16	50	15	42	39	105													19	45	35	102					34	101	20	46	22	63	32	84
[truncated: 105 more columns]

## Sheet: Sheet1
				Selection				Comparability		Exposure
				Is the case definition adequate? /Representativeness of the exposed cohort	Representativeness of the cases / Selection of the non exposed cohort	Selection of Controls / Ascertainment of exposure	Definition of Controls /Demonstration that outcome of interest was not present at start of study			Ascertainment of exposure /Assessment of outcome	Same method of ascertainment for cases and controls / Was follow-up long enough for outcomes to occur	Non-Response rate /Adequacy of follow up of cohorts
Differences in initial versus recurrent diabetic foot ulcers at a specialized tertiary diabetic foot care center in China	2021	Y. Cheng	China	☆	☆		☆	☆			☆	☆		6
Risk factors for recurrence of diabetic foot ulcers: prospective follow-up analysis in the Eurodiale subgroup	2013	M. Dubský	Czech Republic	☆	☆		☆	☆		☆	☆	☆		7
Predictors of healing, ulcer recurrence and persistence, amputation and mortality in type 2 diabetic patients with diabetic foot: a 10-year retrospective cohort study	2021	C. Gazzaruso, P	Italy	☆	☆		☆	☆			☆	☆		6
The Frequency and Risk Factors of Diabetic Foot Ulcer Recurrence Among Jordanian Patients with Diabetes	2020	S. F. Tabanjeh	Jordanian	☆			☆	☆			☆	☆		5
Recurrence and influencing factors of diabetic foot ulcer in patients with type 2 diabetes mellitus	2020	J. F. Shen	China	☆	☆		☆	☆			☆	☆		6
Incidence and Risk Factors Associated With Ulcer Recurrence Among Patients With Diabetic Foot Ulcers Treated in a Multidisciplinary Setting	2020	C. W. Hicks	America	☆	☆		☆	☆		☆	☆	☆		7
Risk factors for plantar foot ulcer recurrence in patients with diabetes - A prospective pilot study	2020	F. Freitas	Brazil	☆	☆		☆	☆		☆	☆	☆		7
Predictive value of the ratio of homocysteine to serum albumin concentrations in the recurrence of diabetic foot ulcer	2019	J. An	China	☆	☆		☆	☆			☆	☆		6
Risk factors for diabetic foot ulcer recurrence: A prospective 2-year follow-up study in Egypt	2018	W. A. Khalifa	Egypt	☆	☆		☆	☆		☆	☆	☆		7
Risk factors for plantar foot ulcer recurrence in neuropathic diabetic patients	2014	R. Waaijman M	Netherlands	☆	☆		☆	☆		☆	☆	☆		7
Depression predicts first but not recurrent diabetic foot ulcers	2010	J. S. Gonzalez	America	☆	☆	☆	☆	☆		☆	☆	☆		8
Risk factors for recurrent diabetic foot ulcers: site matters	2007	E. J. Peters	America	☆	☆	☆	☆	☆		☆	☆	☆		8
Risk factors for foot ulcer recurrence in patients with comorbid diabetic foot osteomyelitis and diabetic nephropathy: A 3-year follow-up study	2023	L. Zhang	China	☆			☆	☆		☆	☆	☆		6
Clinical Characteristics of Diabetic Patients with Initial and Recurrent Foot Ulcers	2022	H. P. Gong	China	☆	☆		☆	☆			☆	☆		6
Role of neuropathy and plasma nitric oxide in recurrent neuropathic and neuroischemic diabetic foot ulcers	2001	E. B. Jude	United Kingdom	☆			☆	☆			☆	☆		5
Risk factors for foot ulcer recurrence in diabetic patients with new-onset foot ulcers	2018	Z.W. Mo	China	☆	☆		☆	☆			☆	☆		6
Risk factors of recurrent diabetic foot ulcers	2019	Y.X. Cheng	China	☆	☆		☆	☆			☆	☆		6
Influencing factors of recurrences of the healed diabetic foot ulcers	2018	Z.Y. Xie	China	☆	☆		☆	☆			☆	☆		6
Analysis of risk factors of foot ulcer recurrence in type 2 diabetes.	2014	X.L. Hu	China	☆	☆		☆	☆			☆	☆		6
Construction of risk prediction model for recurrence of diabetic foot ulcer	2022	J. Lv	China	☆	☆		☆	☆		☆	☆	☆		7
	2023	L. Giurato	Italy	☆	☆		☆	☆			☆	☆		6
	2023	H. Tan Dat	Vietnam	☆	☆		☆	☆			☆	☆		6

## Sheet: 工作表2
n1	n1-1	n2	n2-1	n1n2	x1	x2	N	s1	s2	x1-x2		分子	分母
81	80	280	279	22680	8.66	8.96	361	2.18	2.22	-0.3		635674	129960	4.89131	2.21163
mean	8.89269
																		rate
			66	12.6	33	60	11.4	49					Korea	113/192	113	192		58.8542
			62.8	12.5	113	61.8	13.9	79					Portugal	48/479	48	479		10.0209
			63.4	10.5	67	59.1	14.4	70					Saudi Arabia	33/82	33	82		40.2439
			68.5	11.4	62	64.9	11.6	254					Pakistan	31/107	31	107		28.972
			49.8	13.6	46	46.9	12.8	116					Korea	67/137	67	137		48.9051
			64.1	9.5	112	66.1	11	408					China	133/669	133	669		19.8804
			60.6	7.9	16	62.9	11.3	58					China	62/364	62	364		17.033
			64.6	9.7	213	61.5	10.9	361					USA	99/234	99	234		42.3077
			56.9	10	17	53.7	7	89					Taiwan	338/789	338	789		42.839
			59.3	9.3	54	59.2	10.5	93					India	46/162	46	162		28.3951
													China	112/520	112	520		21.5385
													Turkey	16/74	16	74		21.6216
													Turkey	213/574	213	574		37.108
													Saudi Arabia	12/62	12	62		19.3548
													Pakistan	17/116	17	116		14.6552
					23.5	3.1	113	24.2	3.7	79			Turkey	54/147	54	147		36.7347
					23.1	3.1	67	24.4	5.2	70								#DIV/0!
					22.1	3.7	62	22.4	2.9	254					1394	4708		29.6092
					25.6	3.7	213	27.1	4.9	361
					28.2	3.1	17	28.4	3	89
														10	2.3	33	12.6	1.2	49
		10	2.3	33	12.6	1.2	49							9.77	1.98	67	10.48	1.57	70
		9.8	2	67	10.5	1.6	70							11.52	1.93	62	11.58	2.15	254
		115.2	19.3	62	115.8	21.5	254							10.3	2.4	46	10.3	2	116
		10.3	2.4	46	10.3	2	116							10.78	1.84	11.2	11.46	2.12	405
		107.8	18.4	112	114.6	21.2	405							11.13	1.9	21.3	12.01	2.05	361
		111.3	19	213	120.1	20.5	361
														100	23	33	126	12	49
			6.8	4	33	8.5	3.6	49						97.7	19.8	67	104.8	15.7	70
			16	10.7	113	16.2	10.3	79						115.18	19.33	62	115.76	21.5	254
			19.7	10.8	67	15.9	9.0	70						103	24	46	103	20	116
			10.4	7.0	62	9.7	7.4	254						107.8	18.4	112	114.6	21.2	405
			13.3	5.7	46	17.7	5.3	116						111.3	19	213	120.1	20.5	361
			11.9	6.7	112	12.8	7.7	408
			12.8	7.6	16	14.7	8.1	58
			17.4	9.9	213	14.9	8.7	361
			14	3.1	17	11.8	3.5	89
		9	2.3	113	8.9	2.3	79
		3.8	2.8	33	4.8	2.8	49
		8.7	1.6	62	8.9	1.7	254
		9.1	2.2	46	9.8	1.9	116									58.8542
		8.3	2.3	79	8.1	2.2	310									48.9051
		9.7	2.7	16	8.8	2.3	58									42.839
		9	2.3	213	8.9	2.2	361									42.3077
																40.2439
																37.108
																36.7347
																28.972
					12.6	1.6	33	10	1.5	49						28.3951
					12.5	5.9	113	9.7	4.3	79						21.6216
					9.99	4.64	62	8.04	3.89	254						21.5385
					9.59	3.4	46	10.2	4.7	116						19.8804
					10.8	6.5	111	7.9	3.1	401						19.3548
					12.56	5.55	213	9.84	3.77	361						17.033
																14.6552
																10.0209
					1.38	0.81	113	1.6	1	79
					1.8	1.7	33	1.7	1.9	49
					1.35	0.42	62	1.38	0.46	254
					1.86	1.16	46	1.62	0.83	116
					1.16	0.6	108	1.61	1.27	397
						4.12	1.36	113	4.18	1.41	79
						4.2	1.1	33	3.8	1.3	49		31	56	82	136
						3.96	0.63	62	4.05	0.65	254		15	150	33	329
						4.75	0.94	46	4.51	0.86	116		6	10	27	72
						4.21	0.92	108	4.62	1.24	397		62	302	71	355
													24	116	38	248
													24	49	75	185
						0.83	0.27	113	0.93	0.29	79		63	146	275	643
						1.11	0.18	62	1.12	0.25	254		73	103	43	59
						1.12	0.15	46	1.13	0.22	116		40	181	72	339
						1.06	0.28	108	1.15	0.29	391		5	20	11	54
													97	235	116	339
													19	45	35	102
						2.47	1.04	113	2.46	0.86
						2.13	0.61	62	2.27	0.58
						2.72	0.91	46	2.6	0.74
						2.63	0.69	108	2.87	0.96
				2.47	1.04	113	2.46	0.86	79
				2.13	0.61	62	2.27	0.58	254
				2.72	0.91	46	2.6	0.74	116
				2.63	0.69	108	2.87	0.96	391
