# Supplementary material for: Risk factors associated with the recurrence of diabetic foot ulcers: A meta-analysis
Source: PLoS One. 2025 Feb 14;20(2):e0318216. doi: 10.1371/journal.pone.0318216 (PMC11828396; doi:10.1371/journal.pone.0318216)
Supplement: S6 Table — (XLSX) [file pone.0318216.s006.xlsx]

## Sheet: Sheet1
Author	Year	Title	Journal	Volume and Page	DOI	Reasons for exclusion
Aan de Stegge, W. B., A. Abu-Hanna and S. A. Bus	(2020).	"Development of a multivariable prediction model for plantar foot ulcer recurrence in high-risk people with diabetes."	BMJ Open Diabetes Res Care	8(1).	10.1136/bmjdrc-2020-001207	Irrelevant study
Aan de Stegge, W. B., M. C. Schut, A. Abu-Hanna, J. G. van Baal, J. J. van Netten and S. A. Bus	(2021).	"Development of a prediction model for foot ulcer recurrence in people with diabetes using easy-to-obtain clinical variables."	BMJ Open Diabetes Res Care	9(1).	10.1136/bmjdrc-2021-002257	Data extraction failed
Aan de Stegge, W. B., N. Mejaiti, J. J. van Netten, M. G. W. Dijkgraaf, J. G. van Baal, T. E. Busch-Westbroek and S. A. Bus	(2018).	"The cost-effectiveness and cost-utility of at-home infrared temperature monitoring in reducing the incidence of foot ulcer recurrence in patients with diabetes (DIATEMP): study protocol for a randomized controlled trial."	Trials	19(1): 520.	10.1186/s13063-018-2890-2	Irrelevant study
Abbott, C. A., K. E. Chatwin, P. Foden, A. N. Hasan, C. Sange, S. M. Rajbhandari, P. N. Reddy, L. Vileikyte, F. L. Bowling, A. J. M. Boulton and N. D. Reeves	(2019).	"Innovative intelligent insole system reduces diabetic foot ulcer recurrence at plantar sites: a prospective, randomised, proof-of-concept study."	Lancet Digit Health	1(6): e308-e318.	10.1016/s2589-7500(19)30128-1	Irrelevant study
Adiewere, P., R. B. Gillis, S. Imran Jiwani, A. Meal, I. Shaw and G. G. Adams	(2018).	"A systematic review and meta-analysis of patient education in preventing and reducing the incidence or recurrence of adult diabetes foot ulcers (DFU)."	Heliyon	4(5): e00614.	10.1016/j.heliyon.2018.e00614	Reviews
Aerden, D., B. Vanmierlo, N. Denecker, L. Brasseur, B. Keymeulen and P. Van den Brande	(2012).	"Primary closure with a filleted hallux flap after transmetatarsal amputation of the big toe for osteomyelitis in the diabetic foot: a short series of four cases."	Int J Low Extrem Wounds	11(2): 80-84.	10.1177/1534734612446640	Irrelevant study
Ahluwalia, R., N. Maffulli, J. L. Lázaro-Martínez, K. Kirketerp-Møller and I. Reichert	(2021).	"Diabetic foot off loading and ulcer remission: Exploring surgical off-loading."	Surgeon	19(6): e526-e535.	10.1016/j.surge.2021.01.005	Reviews
Ahmad, I., S. Akhtar and Z. Masoodi	(2012).	"Role of early radical debridement and skin cover in diabetic foot ulceration."	J Wound Care	21(9): 442-444, 446-447.	10.12968/jowc.2012.21.9.442	Irrelevant study
Ahmed, S., A. Barwick, P. Butterworth and S. Nancarrow	(2020).	"Footwear and insole design features that reduce neuropathic plantar forefoot ulcer risk in people with diabetes: a systematic literature review."	J Foot Ankle Res	13(1): 30.	10.1186/s13047-020-00400-4	Reviews
Akhtar, S., I. Ahmad, A. H. Khan and M. F. Khurram	(2015).	"Modalities of soft-tissue coverage in diabetic foot ulcers."	Adv Skin Wound Care	28(4): 157-162.	10.1097/01.ASW.0000460889.44609.0c	Irrelevant study
Akila, M., R. S. Ramesh and M. J. Kumari	(2021).	"Assessment of diabetic foot risk among diabetic patients in a tertiary care hospital, South India."	J Educ Health Promot	0.426389	10.4103/jehp.jehp_407_20	Irrelevant study
Akturk, A., J. J. van Netten, R. Scheer, M. Vermeer and J. G. van Baal	(2019).	"Ulcer-free survival days and ulcer healing in patients with diabetic foot ulcers: A prospective cohort study."	Int Wound J	16(6): 1365-1372.	10.1111/iwj.13199	Irrelevant study
Albers, J. W. and R. Jacobson	(2018).	"Decompression nerve surgery for diabetic neuropathy: a structured review of published clinical trials."	Diabetes Metab Syndr Obes	11: 493-514.	10.2147/dmso.S146121	Irrelevant study
Alexandrescu, V., G. Hubermont, Y. Philips, B. Guillaumie, C. Ngongang, V. Coessens, P. Vandenbossche, M. Coulon, G. Ledent and J. C. Donnay	(2009).	"Combined primary subintimal and endoluminal angioplasty for ischaemic inferior-limb ulcers in diabetic patients: 5-year practice in a multidisciplinary 'diabetic-foot' service."	Eur J Vasc Endovasc Surg	37(4): 448-456.	10.1016/j.ejvs.2008.12.005	Irrelevant study
Allenet, B., F. Parée, T. Lebrun, L. Carr, J. Posnett, J. Martini and C. Yvon	(2000).	"Cost-effectiveness modeling of Dermagraft for the treatment of diabetic foot ulcers in the french context."	Diabetes Metab	26(2): 125-132.		Irrelevant study
Allison, G. M. and E. Flanagin	(2020).	"How ESKD complicates the management of diabetic foot ulcers: The vital role of the dialysis team in prevention, early detection, and support of multidisciplinary treatment to reduce lower extremity amputations."	Semin Dial	33(3): 245-253.	10.1111/sdi.12875	Reviews
Altindas, M., M. Ceber, A. Kilic, M. Sarac, M. Diyarbakirli and S. Baghaki	(2013).	"A reliable method for treatment of nonhealing ulcers in the hindfoot and midfoot region in diabetic patients: reconstruction with abductor digiti minimi muscle flap."	Ann Plast Surg	70(1): 82-87.	10.1097/SAP.0b013e318228e3b2	Case report
An J, Yu H, Gao Z, Yang W, An G	(2019).	"[Predictive value of the ratio of homocysteine to serum albumin concentrations in the recurrence of diabetic foot ulcer]."	International Journal of Diabetes in Developing Countries	(39):667-72.	10.1007/s13410-019-00744-z	Included studies
Andersen, J. C., B. V. Leong, J. A. Gabel, A. G. Murga, S. T. Patel, A. M. Abou-Zamzam, Jr., T. H. Teruya and C. Bianchi	(2021).	"Conservative Management of Non-Infected Diabetic Foot Ulcers Achieves Reliable Wound Healing and Limb Salvage in the Setting of Mild-Moderate Ischemia."	Ann Vasc Surg.	10.1016/j.avsg.2021.11.011		Irrelevant study
Ang, C. and Y. Lim	(2013).	"Recurrent admissions for diabetic foot complications."	Malays Orthop J	7(2): 21-26.	10.5704/moj.1307.010	Irrelevant study
Antonoglou, C., N. Papanas and E. Maltezos	(2014).	"Lipid-lowering therapy in the diabetic foot: seeing the whole iceberg and not just the tip."	Curr Vasc Pharmacol	12(5): 745-750.	10.2174/15701611113119990127	Reviews
Apelqvist, J., G. Ragnarson-Tennvall, J. Larsson and U. Persson	(1995).	"Long-term costs for foot ulcers in diabetic patients in a multidisciplinary setting."	Foot Ankle Int	16(7): 388-394.	10.1177/107110079501600702	Reviews
Apelqvist, J., J. Larsson and C. D. Agardh	(1993).	"Long-term prognosis for diabetic patients with foot ulcers."	J Intern Med	233(6): 485-491.	10.1111/j.1365-2796.1993.tb01003.x	Irrelevant study
Aragón-Sánchez, J., G. Víquez-Molina, M. E. López-Valverde, J. M. Rojas-Bonilla and C. Murillo-Vargas	(2021).	"Conservative Surgery for Diabetic Foot Osteomyelitis is not Associated With Longer Survival Time Without Recurrence of Foot Ulcer When Compared With Amputation."	Int J Low Extrem Wounds: 15347346211009403.	10.1177/15347346211009403		Irrelevant study
Aragón-Sánchez, J., G. Víquez-Molina, M. E. López-Valverde, J. M. Rojas-Bonilla and C. Murillo-Vargas	(2021).	"Surgical Diabetic Foot Infections: Is Osteomyelitis Associated With a Worse Prognosis?"	Int J Low Extrem Wounds: 1534734620986695.	10.1177/1534734620986695		Irrelevant study
Aragón-Sánchez, J., J. L. Lázaro-Martínez, R. Molinés-Barroso, Y. García Álvarez, Y. Quintana-Marrero and M. J. Hernández-Herrero	(2013).	"Revision surgery for diabetic foot infections: giving another chance to the patient."	Int J Low Extrem Wounds	12(2): 146-151.	10.1177/1534734613486155	Irrelevant study
Armenio, A., D. A. Cutrignelli, M. L. Nardulli, G. Maggio, G. Memeo, V. De Santis, G. Giudice and C. M. Ressa	(2017).	"Bio-Engineering tissue and V.A.C. therapy: A new method for the treatment of extensive necrotizing infection in the diabetic foot."	Ann Ital Chir	88: 268-274.		Irrelevant study
Armstrong, D. G. and J. L. Mills	(2013).	"Toward a change in syntax in diabetic foot care: prevention equals remission."	J Am Podiatr Med Assoc	103(2): 161-162.	10.7547/1030161	Letters
Armstrong, D. G. and L. B. Harkless	(1998).	"Outcomes of preventative care in a diabetic foot specialty clinic."	J Foot Ankle Surg	37(6): 460-466.	10.1016/s1067-2516(98)80022-7	Irrelevant study
Armstrong, D. G., A. J. M. Boulton and S. A. Bus	(2017).	"Diabetic Foot Ulcers and Their Recurrence."	N Engl J Med	376(24): 2367-2375.	10.1056/NEJMra1615439	Reviews
Armstrong, D. G., J. L. Fiorito, B. J. Leykum and J. L. Mills	(2012).	"Clinical efficacy of the pan metatarsal head resection as a curative procedure in patients with diabetes mellitus and neuropathic forefoot wounds."	Foot Ankle Spec	5(4): 235-240.	10.1177/1938640012449038	Irrelevant study
Armstrong, D. G., M. A. Rosales and A. Gashi	(2005).	"Efficacy of fifth metatarsal head resection for treatment of chronic diabetic foot ulceration."	J Am Podiatr Med Assoc	95(4): 353-356.	10.7547/0950353	Irrelevant study
Armstrong, D. G., S. Hadi, H. C. Nguyen and L. B. Harkless	(1999).	"Factors associated with bone regrowth following diabetes-related partial amputation of the foot."	J Bone Joint Surg Am	81(11): 1561-1565.	10.2106/00004623-199911000-00007	Irrelevant study
Arnold, J. F. and V. Marmolejo	(2017).	"Outcomes Achieved With Use of a Prefabricated Roll-On Total Contact Cast."	Foot Ankle Int	38(10): 1126-1131.	10.1177/1071100717716486	Irrelevant study
Arts, M. L., R. Waaijman, M. de Haart, R. Keukenkamp, F. Nollet and S. A. Bus	(2012).	"Offloading effect of therapeutic footwear in patients with diabetic neuropathy at high risk for plantar foot ulceration."	Diabet Med	29(12): 1534-1541.	10.1111/j.1464-5491.2012.03770.x	Irrelevant study
Assi, C., W. Fawaz, C. Samaha, M. Chamoun and K. Yammine	(2016).	"SURAL NEURO-CUTANEOUS FLAP IN THE MANAGEMENT OF FOOT AND ANKLE SOFT TISSUE DEFECTS IN A DIABETIC POPULATION."	J Med Liban	64(3): 164-167.	10.12816/0031526	Reviews
Balkin, S. W. and L. Kaplan	(1991).	"Silicone injection management of diabetic foot ulcers: a possible model for prevention of pressure ulcers."	Decubitus	4(4): 38-40.		Irrelevant study
Barg, F. K., P. F. Cronholm, E. E. Easley, T. Davis, M. Hampton, D. S. Malay, C. Donohue, J. Song, S. R. Thom and D. J. Margolis	(2017).	"A qualitative study of the experience of lower extremity wounds and amputations among people with diabetes in Philadelphia."	Wound Repair Regen	25(5): 864-870.	10.1111/wrr.12593	Irrelevant study
Barker, A. R., G. D. Rosson and A. L. Dellon	(2006).	"Wound healing in denervated tissue."	Ann Plast Surg	57(3): 339-342.	10.1097/01.sap.0000221465.69826.b7	Reviews
Barreiro, T. J., D. D. Asiimwe, D. Gemmel and P. Brine	(2015).	"Catastrophic chest pain: blinded by cardiopulmonary disease."	BMJ Case Rep	2015	10.1136/bcr-2015-209928	Case report
Barry, D. C., K. A. Sabacinski, G. M. Habershaw, J. M. Giurini and J. S. Chrzan	(1993).	"Tendo Achillis procedures for chronic ulcerations in diabetic patients with transmetatarsal amputations."	J Am Podiatr Med Assoc	83(2): 96-100.	10.7547/87507315-83-2-96	Irrelevant study
Batista, F., A. A. Magalhães, C. Nery, D. Baumfeld, A. C. Monteiro and F. Batista	(2011).	"Minimally invasive surgery for diabetic plantar foot ulcerations."	Diabet Foot Ankle	2	10.3402/dfa.v2i0.10358	Irrelevant study
Beach, C., G. Cooper, A. Weightman, E. F. Hodson-Tole, N. D. Reeves and A. J. Casson	(2021).	"Monitoring of Dynamic Plantar Foot Temperatures in Diabetes with Personalised 3D-Printed Wearables."	Sensors (Basel)	21(5).	10.3390/s21051717	Irrelevant study
Beattie, A. M., R. Campbell and K. Vedhara	(2014).	"'What ever I do it's a lost cause.' The emotional and behavioural experiences of individuals who are ulcer free living with the threat of developing further diabetic foot ulcers: a qualitative interview study."	Health Expect	17(3): 429-439.	10.1111/j.1369-7625.2012.00768.x	Irrelevant study
Begun, A., S. Morbach, G. Rümenapf and A. Icks	(2016).	"Study of Disease Progression and Relevant Risk Factors in Diabetic Foot Patients Using a Multistate Continuous-Time Markov Chain Model."	PLoS One	11(1): e0147533.	10.1371/journal.pone.0147533	Irrelevant study
Berlanga, J., J. I. Fernández, E. López, P. A. López, A. del Río, C. Valenzuela, J. Baldomero, V. Muzio, M. Raíces, R. Silva, B. E. Acevedo and L. Herrera	(2013).	"Heberprot-P: a novel product for treating advanced diabetic foot ulcer."	MEDICC Rev	15(1): 11-15.	10.37757/mr2013v15.N1.4	Irrelevant study
Berlanga-Acosta, J.	(2011).	"Diabetic lower extremity wounds: the rationale for growth factors-based infiltration treatment."	Int Wound J	8(6): 612-620.	10.1111/j.1742-481X.2011.00840.x	Reviews
Besse, J. L., T. Leemrijse and P. A. Deleu	(2011).	"Diabetic foot: the orthopedic surgery angle."	Orthop Traumatol Surg Res	97(3): 314-329.	10.1016/j.otsr.2011.03.001	Reviews
Biehl, C., M. Eckhard, G. Szalay and C. Heiss	(2016).	"[Minor foot amputations in diabetic foot syndrome]."	Oper Orthop Traumatol	28(5): 365-372.	10.1007/s00064-016-0445-9	Other Languages
Birrer, M.	(2001).	"[Macroangiopathy in diabetes mellitus]."	Vasa	30(3): 168-174.	10.1024/0301-1526.30.3.168	Other Languages
Biyao, Z., X. Gang, J. Hai, D. Chenwang and L. Xuan	(2021).	"Autologous fat grafting combined with negative pressure wound therapy in severe diabetic foot ulcer: a case study."	J Wound Care	30(Sup4): S38-s40.	10.12968/jowc.2021.30.Sup4.S38	Irrelevant study
Biz, C., S. Gastaldo, M. Dalmau-Pastor, M. Corradin, A. Volpin and P. Ruggieri	(2018).	"Minimally Invasive Distal Metatarsal Diaphyseal Osteotomy (DMDO) for Chronic Plantar Diabetic Foot Ulcers."	Foot Ankle Int	39(1): 83-92.	10.1177/1071100717735640	Irrelevant study
Blackman, E., C. Moore, J. Hyatt, R. Railton and C. Frye	(2010).	"Topical wound oxygen therapy in the treatment of severe diabetic foot ulcers: a prospective controlled study."	Ostomy Wound Manage	56(6): 24-31.		Irrelevant study
Blume, P. A., L. K. Paragas, B. E. Sumpio and C. E. Attinger	(2002).	"Single-stage surgical treatment of noninfected diabetic foot ulcers."	Plast Reconstr Surg	109(2): 601-609.	10.1097/00006534-200202000-00029	Irrelevant study
Boffeli, T. J. and R. Reinking	(2014).	"Plantar rotational flap technique for panmetatarsal head resection and transmetatarsal amputation: a revision approach for second metatarsal head transfer ulcers in patients with previous partial first ray amputation."	J Foot Ankle Surg	53(1): 96-100.	10.1053/j.jfas.2013.06.011	Irrelevant study
Boffeli, T. J. and S. B. Hyllengren	(2015).	"Unilobed Rotational Flap for Plantar Hallux Interphalangeal Joint Ulceration Complicated by Osteomyelitis."	J Foot Ankle Surg	54(6): 1166-1171.	10.1053/j.jfas.2014.12.023	Irrelevant study
Boffeli, T. J., S. R. Smith and K. W. Abben	(2016).	"Complete Fifth Ray Amputation With Peroneal Tendon Transfer to the Cuboid: A Review of Consecutive Cases Involving Lateral Column Neuropathic Foot Ulceration and Osteomyelitis."	J Foot Ankle Surg	55(6): 1148-1157.	10.1053/j.jfas.2016.06.005	Irrelevant study
Bolzoni, O., P. Milan, D. Perari, F. Mollo and G. Monesi	(2004).	"[Educational activities for the prevention of diabetic foot: foot complications at the Center for Diabetes of Rovigo]."	Assist Inferm Ric	23(1): 21-25.		Other Languages
Bonanno, D. R. and E. J. Gillies	(2017).	"Flexor Tenotomy Improves Healing and Prevention of Diabetes-Related Toe Ulcers: A Systematic Review."	J Foot Ankle Surg	56(3): 600-604.	10.1053/j.jfas.2017.02.011	Reviews
Boninger, M. L. and J. A. Leonard, Jr.	(1996).	"Use of bivalved ankle-foot orthosis in neuropathic foot and ankle lesions."	J Rehabil Res Dev	33(1): 16-22.		Irrelevant study
Booth, J., A. McLnnes and I. Birch	(1997).	"A pressure measurement tool for plantar wound management."	J Wound Care	6(10): 458-460.	10.12968/jowc.1997.6.10.458	Irrelevant study
Borkosky, S. L. and T. S. Roukis	(2012).	"Incidence of re-amputation following partial first ray amputation associated with diabetes mellitus and peripheral sensory neuropathy: a systematic review."	Diabet Foot Ankle	3	10.3402/dfa.v3i0.12169	Irrelevant study
Borys, S., J. Hohendorff, T. Koblik, P. Witek, A. H. Ludwig-Slomczynska, C. Frankfurter, B. Kiec-Wilk and M. T. Malecki	(2018).	"Negative-pressure wound therapy for management of chronic neuropathic noninfected diabetic foot ulcerations - short-term efficacy and long-term outcomes."	Endocrine	62(3): 611-616.	10.1007/s12020-018-1707-0	Irrelevant study
Boulton, A. J.	(2012).	"Diabetic foot--what can we learn from leprosy? Legacy of Dr Paul W. Brand."	Diabetes Metab Res Rev	28 Suppl 1: 3-7.	10.1002/dmrr.2230	Reviews
Boulton, A. J., L. Vileikyte, G. Ragnarson-Tennvall and J. Apelqvist	(2005).	"The global burden of diabetic foot disease."	Lancet	366(9498): 1719-1724.	10.1016/s0140-6736(05)67698-2	Reviews
Boulton, A. J., P. Meneses and W. J. Ennis	(1999).	"Diabetic foot ulcers: A framework for prevention and care."	Wound Repair Regen	7(1): 7-16.	10.1046/j.1524-475x.1999.00007.x	Reviews
Boulton, A. J., R. P. Betts, C. I. Franks, J. D. Ward and T. Duckworth	(1987).	"The natural history of foot pressure abnormalities in neuropathic diabetic subjects."	Diabetes Res	5(2): 73-77.		Reviews
Boutoille, D., S. Leautez, D. Maulaz, M. Krempf and F. Raffi	(2000).	"[Skin and osteoarticular bacterial infections of the diabetic foot. Treatment]."	Presse Med	29(7): 396-400.		Other Languages
Boutoille, D., S. Leautez, D. Maulaz, M. Krempf and F. Raffi	(2000).	"[Skin and osteoarticular infections of the diabetic foot. Role of infection]."	Presse Med	29(7): 393-395.		Other Languages
Brandl, R. and H. Stiegler	(2015).	"[Diabetic foot syndrome - pathogenesis, diagnosis, therapy and prevention]."	Dtsch Med Wochenschr	140(8): 593-602.	10.1055/s-0041-101257	Other Languages
Brink, T.	(1995).	"Induration of the diabetic foot pad: another risk factor for recurrent neuropathic plantar ulcers."	Biomed Tech (Berl)	40(7-8): 205-209.	10.1515/bmte.1995.40.7-8.205	Irrelevant study
Britland, S. T., R. J. Young, A. K. Sharma and B. F. Clarke	(1990).	"Association of painful and painless diabetic polyneuropathy with different patterns of nerve fiber degeneration and regeneration."	Diabetes	39(8): 898-908.	10.2337/diab.39.8.898	Irrelevant study
Brocco, E., V. Curci, R. Da Ros, C. Miranda, G. Boschetti, S. Barone, A. Tedeschi, E. Salutini and R. Anichini	(2020).	"Photodynamic Topical Antimicrobial Therapy for Infected Diabetic Foot Ulcers in Patients With Diabetes: A Case Series."	Int J Low Extrem Wounds: 1534734620929889.	10.1177/1534734620929889		Irrelevant study
Browne, A. C. and R. G. Sibbald	(1999).	"The diabetic neuropathic ulcer: an overview."	Ostomy Wound Manage	45(1A Suppl): 6S-20S; quiz 21S-22S.		Reviews
Buchberger, B., M. Follmann, D. Freyer, H. Huppertz, A. Ehm and J. Wasem	(2010).	"The importance of growth factors for the treatment of chronic wounds in the case of diabetic foot ulcers."	GMS Health Technol Assess	6: Doc12.	10.3205/hta000090	Irrelevant study
Bundo, M., B. Vlacho, J. Llussa, I. Bobe, M. Aivar, C. Ciria, A. Martinez-Sanchez, J. Real, M. Mata-Cases, X. Cos, M. Doria, J. Viade, J. Franch-Nadal and D. Mauricio	(2023).	"Prediction of outcomes in subjects with type 2 diabetes and diabetic foot ulcers in Catalonian primary care centers: a multicenter observational study."	J Foot Ankle Res	16(1): 8.	10.1186/s13047-023-00602-6	Different method design
Burdge, J. J., J. F. Hartman and M. L. Wright	(2009).	"A study of HVPC as an adjunctive therapy in limb salvage for chronic diabetic wounds of the lower extremity."	Ostomy Wound Manage	55(8): 30-38.		Irrelevant study
Bus, S. A.	(2016).	"Innovations in plantar pressure and foot temperature measurements in diabetes."	Diabetes Metab Res Rev	32 Suppl 1: 221-226.	10.1002/dmrr.2760	Irrelevant study
Bus, S. A.	(2014).	"[Orthopaedic footwear against foot ulcers in diabetes]."	Ned Tijdschr Geneeskd	158: A7497.		Other Languages
Bus, S. A.	(2008).	"Foot structure and footwear prescription in diabetes mellitus."	Diabetes Metab Res Rev	24 Suppl 1: S90-95.	10.1002/dmrr.840	Reviews
Bus, S. A.	(2016).	"The Role of Pressure Offloading on Diabetic Foot Ulcer Healing and Prevention of Recurrence."	Plast Reconstr Surg	138(3 Suppl): 179s-187s.	10.1097/prs.0000000000002686	Reviews
Bus, S. A. and J. J. van Netten	(2016).	"A shift in priority in diabetic foot care and research: 75% of foot ulcers are preventable."	Diabetes Metab Res Rev	32 Suppl 1: 195-200.	10.1002/dmrr.2738	Reviews
Bus, S. A., J. J. van Netten, L. A. Lavery, M. Monteiro-Soares, A. Rasmussen, Y. Jubiz and P. E. Price	(2016).	"IWGDF guidance on the prevention of foot ulcers in at-risk patients with diabetes."	Diabetes Metab Res Rev	32 Suppl 1: 16-24.	10.1002/dmrr.2696	Reviews
Bus, S. A., L. A. Lavery, M. Monteiro-Soares, A. Rasmussen, A. Raspovic, I. C. N. Sacco and J. J. van Netten	(2020).	"Guidelines on the prevention of foot ulcers in persons with diabetes (IWGDF 2019 update)."	Diabetes Metab Res Rev	36 Suppl 1: e3269.	10.1002/dmrr.3269	Reviews
Bus, S. A., R. W. van Deursen, D. G. Armstrong, J. E. Lewis, C. F. Caravaggi and P. R. Cavanagh	(2016).	"Footwear and offloading interventions to prevent and heal foot ulcers and reduce plantar pressure in patients with diabetes: a systematic review."	Diabetes Metab Res Rev	32 Suppl 1: 99-118.	10.1002/dmrr.2702	Reviews
Bus, S. A., R. Waaijman, M. Arts, M. de Haart, T. Busch-Westbroek, J. van Baal and F. Nollet	(2013).	"Effect of custom-made footwear on foot ulcer recurrence in diabetes: a multicenter randomized controlled trial."	Diabetes Care	36(12): 4109-4116.	10.2337/dc13-0996	Data extraction failed
Bus, S. A., W. B. Aan de Stegge, J. G. van Baal, T. E. Busch-Westbroek, F. Nollet and J. J. van Netten	(2021).	"Effectiveness of at-home skin temperature monitoring in reducing the incidence of foot ulcer recurrence in people with diabetes: a multicenter randomized controlled trial (DIATEMP)."	BMJ Open Diabetes Res Care	9(1).	10.1136/bmjdrc-2021-002392	Irrelevant study
Campbell, J. T.	(2001).	"Intra-articular neuropathic fracture of the calcaneal body treated by open reduction and subtalar arthrodesis."	Foot Ankle Int	22(5): 440-444.	10.1177/107110070102200514	Case report
Campbell, W. B., D. Ponette and M. Sugiono	(2000).	"Long-term results following operation for diabetic foot problems: arterial disease confers a poor prognosis."	Eur J Vasc Endovasc Surg	19(2): 174-177.	10.1053/ejvs.1999.1006	Irrelevant study
Cañedo-Dorantes, L., L. R. Soenksen, C. García-Sánchez, D. Trejo-Núñez, F. Pérez-Chávez, A. Guerrero, M. Cardona-Vicario, C. García-Lara, D. Collí-Magaña, G. Serrano-Luna, J. S. Angeles Chimal and G. Cabrera	(2015).	"Efficacy and safety evaluation of systemic extremely low frequency magnetic fields used in the healing of diabetic foot ulcers--phase II data."	Arch Med Res	46(6): 470-478.	10.1016/j.arcmed.2015.07.002	Irrelevant study
Capobianco, C. M. and T. Zgonis	(2017).	"Soft Tissue Reconstruction Pyramid for the Diabetic Charcot Foot."	Clin Podiatr Med Surg	34(1): 69-76.	10.1016/j.cpm.2016.07.008	Reviews
Caputo, W. J., G. Fahoury and E. S. Johnson	(2012).	"Resurrection of the Achilles tenotomy."	Surg Technol Int	22: 66-69.		Reviews
Caravaggi, C. M., A. B. Sganzaroli, F. Bona, P. Galenda, R. Ferraresi, P. Gherardi and A. Reho	(2016).	"Square, Random Fasciocutaneous Plantar Flaps for Treating Noninfected Diabetic Plantar Ulcers: A Patient Series."	J Foot Ankle Surg	55(5): 1100-1105.	10.1053/j.jfas.2016.01.023	Irrelevant study
Carmena-Pantoja, M., F. J. Álvaro-Afonso, E. García-Morales, Y. García-Álvarez, A. Tardáguila-García and J. L. Lázaro-Martínez	(2021).	"The Influence of Arterial Calcification on Clinical Outcomes in Patients with Diabetic Foot Ulcer Complicated by Osteomyelitis Treated by Surgery."	Int J Low Extrem Wounds: 15347346211022587.	10.1177/15347346211022587		Irrelevant study
Carro, G. V., A. Ricci, I. Torterola, R. Saurral, V. Portillo, P. S. Amato, P. Breppe, B. Rosito, B. Flores and M. T. Ortiz	(2021).	"Differential Diagnosis of Charcot Neuroarthropathy in Subacute and Chronic Phases: Unusual Diseases."	Int J Low Extrem Wounds: 15347346211054326.	10.1177/15347346211054326		Reviews
Catanzariti, A. R., R. Mendicino and B. Haverstock	(2000).	"Ostectomy for diabetic neuroarthropathy involving the midfoot."	J Foot Ankle Surg	39(5): 291-300.	10.1016/s1067-2516(00)80045-9	Reviews
Cates, N. K., J. Tenley, H. R. Cook and P. J. Kim	(2021).	"A Systematic Review of Angular Deformities in Charcot Neuroarthropathy."	J Foot Ankle Surg	60(2): 368-373.	10.1053/j.jfas.2020.10.003	Reviews
Cavaliere, R., D. M. Mercado and M. Mani	(2018).	"Squamous Cell Carcinoma From Marjolin's Ulcer of the Foot in a Diabetic Patient: Case Study."	J Foot Ankle Surg	57(4): 838-843.	10.1053/j.jfas.2017.11.016	Irrelevant study
Cavanagh, P. R. and S. A. Bus	(2010).	"Off-loading the diabetic foot for ulcer prevention and healing."	J Am Podiatr Med Assoc	100(5): 360-368.	10.7547/1000360	Reviews
Cavanagh, P. R. and T. M. Owings	(2006).	"Nonsurgical strategies for healing and preventing recurrence of diabetic foot ulcers."	Foot Ankle Clin	11(4): 735-743.	10.1016/j.fcl.2006.06.004	Reviews
Cavanagh, P. R., B. A. Lipsky, A. W. Bradbury and G. Botek	(2005).	"Treatment for diabetic foot ulcers."	Lancet	366(9498): 1725-1735.	10.1016/s0140-6736(05)67699-4	Reviews
Cavanagh, P. R., J. S. Ulbrecht and G. M. Caputo	(1999).	"Elevated plantar pressure and ulceration in diabetic patients after panmetatarsal head resection: two case reports."	Foot Ankle Int	20(8): 521-526.	10.1177/107110079902000810	Case report
Cechurová, D., S. Lacigová, M. Zourek, J. Gruberová, I. Haladová, J. Tomešová and Z. Rušavý	(2013).	"[Spondylodiscitis and epidural empyema as a complication of diabetic foot]."	Vnitr Lek	59(5): 412-415.		Other Languages
Chan, J. K. K., J. Y. Ferguson, M. Scarborough, M. A. McNally and A. J. Ramsden	(2019).	"Management of Post-Traumatic Osteomyelitis in the Lower Limb: Current State of the Art."	Indian J Plast Surg	52(1): 62-72.	10.1055/s-0039-1687920	Irrelevant study
Chan, P., W. Stuart and R. Hinchliffe	(2015).	"New reporting standards are required to assess the impact of vascular intervention on patients with diabetic foot ulceration."	Eur J Vasc Endovasc Surg	50(2): 139-140.	10.1016/j.ejvs.2015.02.017	Reviews
Chandrasekaran, B., R. Chettri, N. Agrawal and C. Sathyamoorthy	(2012).	"Short-term multimodal phototherapy approach in a diabetic ulcer patient."	Singapore Med J	53(6): e122-124.		Irrelevant study
Chantelau, E.	(2004).	"Effectiveness of diabetic therapeutic footwear in preventing reulceration: response to Maciejewski et al."	Diabetes Care	27(12): 3024-3025; author reply 3025-3026.	10.2337/diacare.27.12.3024-a	Letters
Chantelau, E. and P. Haage	(1994).	"An audit of cushioned diabetic footwear: relation to patient compliance."	Diabet Med	11(1): 114-116.	10.1111/j.1464-5491.1994.tb00240.x	Irrelevant study
Chantelau, E. and V. Jung	(1994).	"[Quality control and quality assurance in therapeutic shoes for the diabetic foot]."	Rehabilitation (Stuttg)	33(1): 35-38.		Other Languages
Chatwin, K. E., C. A. Abbott, S. M. Rajbhandari, P. N. Reddy, F. L. Bowling, A. J. M. Boulton and N. D. Reeves	(2021).	"An intelligent insole system with personalised digital feedback reduces foot pressures during daily life: An 18-month randomised controlled trial."	Diabetes Res Clin Pract	181: 109091.	10.1016/j.diabres.2021.109091	Irrelevant study
Chen, L., W. Ma, N. Covassin, D. Chen, P. Zha, C. Wang, Y. Gao, W. Tang, F. Lei, X. Tang and X. Ran	(2021).	"Association of sleep-disordered breathing and wound healing in patients with diabetic foot ulcers."	J Clin Sleep Med	17(5): 909-916.	10.5664/jcsm.9088	Irrelevant study
Chen, Y., X. Kuang, J. Zhou, P. Zhen, Z. Zeng, Z. Lin, W. Gao, L. He, Y. Ding, G. Liu, S. Qiu, A. Qin, W. Lu, S. Lao, J. Zhao and Q. Hua	(2020).	"Proximal Tibial Cortex Transverse Distraction Facilitating Healing and Limb Salvage in Severe and Recalcitrant Diabetic Foot Ulcers."	Clin Orthop Relat Res	478(4): 836-851.	10.1097/corr.0000000000001075	Irrelevant study
Cheng Y, Zhao F, Zhu P, Zhang M, Shi H, Wu Y	(2019).	"[Risk factors of recurrent diabetic foot ulcers]."	Beijing Medical Journal	41(11):1024-7	10.15932/j	Included studies
Cheng, B., Y. Jiang, X. Fu, D. Hao, H. Liu, Y. Liu, Z. Huang, Q. Tan, L. Wang, D. Hu, Y. Yang, C. Han, Z. Cheng, X. Ran and Y. Li	(2020).	"Epidemiological characteristics and clinical analyses of chronic cutaneous wounds of inpatients in China: Prevention and control."	Wound Repair Regen	28(5): 623-630.	10.1111/wrr.12825	Irrelevant study
Cheng, Y., P. Zu, J. Zhao, L. Shi, H. Shi, M. Zhang and A. Wang	(2021).	"Differences in initial versus recurrent diabetic foot ulcers at a specialized tertiary diabetic foot care center in China."	J Int Med Res	49(1): 300060520987398.	10.1177/0300060520987398	Included studies
Chiu, W. K., T. F. Yang, H. J. Wang and C. Chen	(2020).	"Assessment of Outcomes of a Metatarsal Bone Ostectomy for Chronic Plantar Ulcers: A Preliminary Study."	Ann Plast Surg	84(1S Suppl 1): S112-s115.	10.1097/sap.0000000000002174	Irrelevant study
Christensen, D., J. Coviello, S. Munn, B. Petersen and E. Whitaker	(2021).	"A Novel Method to Offload Neuropathic Ulcers of the Distal Phalanges in the Presence of First Ray Metatarsal Hypermobility: 3 Case Reports."	J Wound Ostomy Continence Nurs	48(3): 253-255.	10.1097/won.0000000000000766	Case report
Chu, Y. J., X. W. Li, P. H. Wang, J. Xu, H. J. Sun, M. Ding, J. Jiao, X. Y. Ji and S. H. Feng	(2016).	"Clinical outcomes of toe amputation in patients with type 2 diabetes in Tianjin, China."	Int Wound J	13(2): 175-181.	10.1111/iwj.12249	Irrelevant study
Ciccone, M. M., A. Marchese, A. Generali, C. Loiodice, F. Cortese, R. Carbonara, P. Scicchitano, L. Laviola and F. Giorgino	(2012).	"Interventional therapy in diabetic foot: risk factors, clinical events and prognosis at one year follow-up (a study of 103 cases)."	Pak J Biol Sci	15(16): 789-794.	10.3923/pjbs.2012.789.794	Irrelevant study
Cisneros, L. L.	(2010).	"[Evaluation of a neuropathic ulcers prevention program for patients with diabetes]."	Rev Bras Fisioter	14(1): 31-37.		Other Languages
Clark, S. N., A. L. Hronek, N. E. Hodge, N. Soloman and T. L. Vaughn	(2015).	"Behçet's ulcerations in the lower extremity: A case report."	Foot (Edinb)	25(3): 187-190.	10.1016/j.foot.2015.01.002	Case report
Colen, L. B., C. J. Kim, W. P. Grant, J. T. Yeh and B. Hind	(2013).	"Achilles tendon lengthening: friend or foe in the diabetic foot?"	Plast Reconstr Surg	131(1): 37e-43e.	10.1097/PRS.0b013e3182729e0b	Irrelevant study
Colen, L. B., S. L. Replogle and S. J. Mathes	(1988).	"The V-Y plantar flap for reconstruction of the forefoot."	Plast Reconstr Surg	81(2): 220-228.	10.1097/00006534-198802000-00014	Irrelevant study
Commeau, P., P. Barragan and P. O. Roquebert	(2006).	"Sirolimus for below the knee lesions: mid-term results of SiroBTK study."	Catheter Cardiovasc Interv	68(5): 793-798.	10.1002/ccd.20893	Irrelevant study
Connor, H. and O. Z. Mahdi	(2004).	"Repetitive ulceration in neuropathic patients."	Diabetes Metab Res Rev	20 Suppl 1: S23-28.	10.1002/dmrr.446	Irrelevant study
Cook, H., C. Kennedy, K. Delijani, D. Popovsky, T. Elmarsafi, C. Zarick, C. Attinger and J. Steinberg	(2021).	"Early Clinical, Functional, and Mortality Outcomes for Heel Ulcers Treated With a Vertical Contour Calcanectomy."	J Foot Ankle Surg.	10.1053/j.jfas.2021.06.015		Irrelevant study
Corbin, D. O., R. J. Young, D. C. Morrison, P. Hoskins, W. N. McDicken, E. Housley and B. F. Clarke	(1987).	"Blood flow in the foot, polyneuropathy and foot ulceration in diabetes mellitus."	Diabetologia	30(7): 468-473.	10.1007/bf00279614	Irrelevant study
Cormier, J. M., F. Cormier, J. M. Fichelle and J. Marzelle	(1995).	"[Arterial disease of the lower limbs in diabetic patients]."	Rev Prat	45(1): 50-55.		Other Languages
Craig, A. B., M. B. Strauss, A. Daniller and S. S. Miller	(2014).	"Foot sensation testing in the patient with diabetes: introduction of the quick & easy assessment tool."	Wounds	26(8): 221-231.		Irrelevant study
Crawford, P. E. and M. Fields-Varnado	(2013).	"Guideline for the management of wounds in patients with lower-extremity neuropathic disease: an executive summary."	J Wound Ostomy Continence Nurs	40(1): 34-45.	10.1097/WON.0b013e3182750161	Reviews
Criado, E., A. A. De Stefano, B. A. Keagy, G. R. Upchurch, Jr. and G. Johnson, Jr.	(1992).	"The course of severe foot infection in patients with diabetes."	Surg Gynecol Obstet	175(2): 135-140.		Irrelevant study
Crisci, A., D. Raffaele and M. Crisci	(2021).	"Clinical Trial on Solid Second-Generation Platelet-Concentrates in the Management of the Chronic Osteomyelitis: Advanced Bioregenerative Surgeries."	Int J Low Extrem Wounds: 15347346211003732.	10.1177/15347346211003732		Irrelevant study
Cullum, N., E. A. Nelson, K. Flemming and T. Sheldon	(2001).	"Systematic reviews of wound care management: (5) beds; (6) compression; (7) laser therapy, therapeutic ultrasound, electrotherapy and electromagnetic therapy."	Health Technol Assess	5(9): 1-221.	10.3310/hta5090	Reviews
Cunha, M., J. Faul, J. Steinberg and C. Attinger	(2010).	"Forefoot ulcer recurrence following partial first ray amputation: the role of tendo-achilles lengthening."	J Am Podiatr Med Assoc	100(1): 80-82.	10.7547/1000080	Irrelevant study
Dalla Paola, L., A. Carone, C. Morisi, S. Cardillo and M. Pattavina	(2015).	"Conservative Surgical Treatment of Infected Ulceration of the First Metatarsophalangeal Joint With Osteomyelitis in Diabetic Patients."	J Foot Ankle Surg	54(4): 536-540.	10.1053/j.jfas.2014.08.004	Irrelevant study
Dalla Paola, L., A. Cogo, W. Deanesi, C. Stocchiero and V. C. Colletta	(2002).	"Using hyaluronic acid derivatives and cultured autologous fibroblasts and keratinocytes in a lower limb wound in a patient with diabetes: a case report."	Ostomy Wound Manage	48(9): 46-49.		Case report
Dalla Paola, L., E. Faglia, M. Caminiti, G. Clerici, S. Ninkovic and V. Deanesi	(2003).	"Ulcer recurrence following first ray amputation in diabetic patients: a cohort prospective study."	Diabetes Care	26(6): 1874-1878.	10.2337/diacare.26.6.1874	Irrelevant study
Dallimore, S. M. and M. R. Kaminski	(2015).	"Tendon lengthening and fascia release for healing and preventing diabetic foot ulcers: a systematic review and meta-analysis."	J Foot Ankle Res	0.35625	10.1186/s13047-015-0085-6	Irrelevant study
Dannels, E.	(1989).	"Neuropathic foot ulcer prevention in diabetic American Indians with hallux limitus."	J Am Podiatr Med Assoc	79(9): 447-450.	10.7547/87507315-79-9-447	Irrelevant study
Dargis, V., O. Pantelejeva, A. Jonushaite, L. Vileikyte and A. J. Boulton	(1999).	"Benefits of a multidisciplinary approach in the management of recurrent diabetic foot ulceration in Lithuania: a prospective study."	Diabetes Care	22(9): 1428-1431.	10.2337/diacare.22.9.1428	Irrelevant study
Davern, R. and M. Hatunic	(2018).	"An Overview of the Management of Diabetic Foot Ulcers."	Ir Med J	111(4): 726.		Reviews
Dayer, R. and M. Assal	(2009).	"Chronic diabetic ulcers under the first metatarsal head treated by staged tendon balancing: a prospective cohort study."	J Bone Joint Surg Br	91(4): 487-493.	10.1302/0301-620x.91b4.21598	Irrelevant study
Del Pino-Sedeño, T., M. M. Trujillo-Martín, I. Andia, J. Aragón-Sánchez, E. Herrera-Ramos, F. J. Iruzubieta Barragán and P. Serrano-Aguilar	(2019).	"Platelet-rich plasma for the treatment of diabetic foot ulcers: A meta-analysis."	Wound Repair Regen	27(2): 170-182.	10.1111/wrr.12690	Irrelevant study
Dellon, A. L., V. L. Muse, D. S. Nickerson, T. Akre, S. R. Anderson, S. L. Barrett, K. R. Biddinger, P. J. Bregman, B. P. Bullard, D. M. Dauphinee, J. M. DeJesus, R. A. DeJesus, I. Ducic, J. Dunkerly, M. R. Galina, V. Hung, D. R. Ichtertz, M. F. Kutka, R. P. Jacoby, J. B. Johnson, D. W. Mader, C. T. Maloney, Jr., P. J. Mancuso, R. C. Martin, R. F. Martin, B. A. McDowel, V. J. Rizzo, M. Rose, G. D…	(2012).	"Prevention of ulceration, amputation, and reduction of hospitalization: outcomes of a prospective multicenter trial of tibial neurolysis in patients with diabetic neuropathy."	J Reconstr Microsurg	28(4): 241-246.	10.1055/s-0032-1306372	Irrelevant study
Devey, S., A. Valois, G. Cazajous, J. Beaume, S. Abed, I. Okhremchuk, S. Spadoni, T. Boyé and J. J. Morand	(2018).	"[Calciphylaxis in hemodialysis patients: 8 cases treated with sodium thiosulfate]."	Ann Dermatol Venereol	145(4): 288-292.	10.1016/j.annder.2018.02.002	Other Languages
DiLiberto, F. E., J. F. Baumhauer and D. A. Nawoczenski	(2016).	"The prevention of diabetic foot ulceration: how biomechanical research informs clinical practice."	Braz J Phys Ther	20(5): 375-383.	10.1590/bjpt-rbf.2014.0195	Irrelevant study
Ding, Q., D. Q. Li, P. H. Wang, Y. J. Chu, S. Y. Meng and Q. Sun	(2012).	"[Risk factors for infections of methicillin-resistant Staphylococci in diabetic foot patients]."	Zhonghua Yi Xue Za Zhi	92(4): 228-231.		Irrelevant study
Diouri, A., Z. Slaoui, A. Chadli, H. El Ghomari, M. Kebbou, F. Marouan, A. Farouqi and M. R. Ababou	(2002).	"[Incidence of factors favoring recurrent foot ulcers in diabetic patients]."	Ann Endocrinol (Paris)	63(6 Pt 1): 491-496.		Other Languages
Dissemond, J., A. Bültemann, V. Gerber, B. Jäger, C. Münter and K. Kröger	(2017).	"[Further definitions and spelling of the wound treatment]."	Hautarzt	68(5): 415-417.	10.1007/s00105-017-3956-x	Other Languages
Dong, L., X. Li, X. Shen, W. Zhang, J. Zhang, Y. Wang and Y. Lu	(2020).	"Efficacy and safety of 5-aminolevulinic acid photodynamic therapy for the treatment of ulcerative squamous cell carcinoma."	Photodiagnosis Photodyn Ther	30: 101710.	10.1016/j.pdpdt.2020.101710	Irrelevant study
Dong, S., D. Huang, L. Zhu and X. Liu	(2020).	"[Treatment of diabetic foot with vaccum sealing drainage combined with transverse tibial bone transport]."	Zhongguo Xiu Fu Chong Jian Wai Ke Za Zhi	34(7): 869-873.	10.7507/1002-1892.201911150	Irrelevant study
Dorresteijn, J. A., D. M. Kriegsman, W. J. Assendelft and G. D. Valk	(2014).	"Patient education for preventing diabetic foot ulceration."	Cochrane Database Syst Rev	2014(12): Cd001488.	10.1002/14651858.CD001488.pub5	Reviews
Dos Remedios, E.	(2009).	"﻿Daptomycin for the treatment of osteomyelitis associated with a diabetic foot ulcer﻿."	Wounds	21(10): 286-289.		Irrelevant study
Dougherty, E. J.	(2008).	"An evidence-based model comparing the cost-effectiveness of platelet-rich plasma gel to alternative therapies for patients with nonhealing diabetic foot ulcers."	Adv Skin Wound Care	21(12): 568-575.	10.1097/01.Asw.0000323589.27605.71	Irrelevant study
Duarte, B., A. Formiga and J. Neves	(2020).	"Dakin's solution in the treatment of severe diabetic foot infections."	Int Wound J	17(2): 277-284.	10.1111/iwj.13268	Irrelevant study
Dubský, M., A. Jirkovská, R. Bem, V. Fejfarová, J. Skibová, N. C. Schaper and B. A. Lipsky	(2013).	"Risk factors for recurrence of diabetic foot ulcers: prospective follow-up analysis in the Eurodiale subgroup."	Int Wound J	10(5): 555-561.	10.1111/j.1742-481X.2012.01022.x	Included studies
Early, J. S. and S. T. Hansen	(1996).	"Surgical reconstruction of the diabetic foot: a salvage approach for midfoot collapse."	Foot Ankle Int	17(6): 325-330.	10.1177/107110079601700605	Irrelevant study
Edmonds, M. and A. Foster	(2005).	"Ulcer-free survival in diabetic foot patients."	Diabet Med	22(10): 1293-1294.	10.1111/j.1464-5491.2005.01639.x	Reviews
Edmonds, M., C. Manu and P. Vas	(2021).	"The current burden of diabetic foot disease."	J Clin Orthop Trauma	17: 88-93.	10.1016/j.jcot.2021.01.017	Reviews
Elbarbary, A. H., E. M. Sallam and A. M. Ismail	(2020).	"Metatarsal Head Resection Versus a Removable Mechanical Device for Offloading of the Neuropathic Diabetic Plantar Forefoot Ulcer."	Int J Low Extrem Wounds: 1534734620971106.	10.1177/1534734620971106		Irrelevant study
Embil, J. M.	(2007).	"Can self-monitoring of foot temperature help prevent recurrence of diabetic foot ulcers?"	Nat Clin Pract Endocrinol Metab	3(8): 568-569.	10.1038/ncpendmet0555	Comments
Embil, J. M., K. Papp, G. Sibbald, J. Tousignant, J. M. Smiell, B. Wong and C. Y. Lau	(2000).	"Recombinant human platelet-derived growth factor-BB (becaplermin) for healing chronic lower extremity diabetic ulcers: an open-label clinical evaluation of efficacy."	Wound Repair Regen	8(3): 162-168.	10.1046/j.1524-475x.2000.00162.x	Irrelevant study
Engberg, S., K. Kirketerp-Møller, H. Ullits Andersen and A. Rasmussen	(2019).	"Incidence and predictors of recurrent and other new diabetic foot ulcers: a retrospective cohort study."	Diabet Med	36(11): 1417-1423.	10.1111/dme.13964	Data extraction failed
Engels, G., H. Stinus, D. Hochlenert and A. Klein	(2016).	"[Concept of plantarization for toe correction in diabetic foot syndrome]."	Oper Orthop Traumatol	28(5): 323-334.	10.1007/s00064-016-0453-9	Other Languages
Erdogan, F. G. and G. Erdogan	(2008).	"Long-term results of nail brace application in diabetic patients with ingrown nails."	Dermatol Surg	34(1): 84-86; discussion 86-87.	10.1111/j.1524-4725.2007.34013.x	Irrelevant study
Eschler, A., A. Wussow, B. Ulmar, T. Mittlmeier and G. Gradl	(2014).	"Intramedullary medial column support with the Midfoot Fusion Bolt (MFB) is not sufficient for osseous healing of arthrodesis in neuroosteoarthropathic feet."	Injury	45 Suppl 1: S38-43.	10.1016/j.injury.2013.10.037	Irrelevant study
Faglia, E., F. Favales and A. Morabito	(2001).	"New ulceration, new major amputation, and survival rates in diabetic subjects hospitalized for foot ulceration from 1990 to 1993: a 6.5-year follow-up."	Diabetes Care	24(1): 78-83.	10.2337/diacare.24.1.78	Irrelevant study
Faglia, E., G. Clerici, J. Clerissi, L. Gabrielli, S. Losa, M. Mantero, M. Caminiti, V. Curci, A. Quarantiello, T. Lupattelli and A. Morabito	(2009).	"Long-term prognosis of diabetic patients with critical limb ischemia: a population-based cohort study."	Diabetes Care	32(5): 822-827.	10.2337/dc08-1223	Irrelevant study
Faglia, E., G. Clerici, M. Caminiti, V. Curci and F. Somalvico	(2012).	"Feasibility and effectiveness of internal pedal amputation of phalanx or metatarsal head in diabetic patients with forefoot osteomyelitis."	J Foot Ankle Surg	51(5): 593-598.	10.1053/j.jfas.2012.05.015	Irrelevant study
Faglia, E., M. Mantero, M. Caminiti, C. Caravaggi, R. De Giglio, C. Pritelli, G. Clerici, P. Fratino, P. De Cata, L. Dalla Paola, G. Mariani, M. Poli, P. G. Settembrini, L. Sciangula, A. Morabito and L. Graziani	(2002).	"Extensive use of peripheral angioplasty, particularly infrapopliteal, in the treatment of ischaemic diabetic foot ulcers: clinical results of a multicentric study of 221 consecutive diabetic subjects."	J Intern Med	252(3): 225-232.	10.1046/j.1365-2796.2002.01015.x	Irrelevant study
Feiring, A. J., A. A. Wesolowski and S. Lade	(2004).	"Primary stent-supported angioplasty for treatment of below-knee critical limb ischemia and severe claudication: early and one-year outcomes."	J Am Coll Cardiol	44(12): 2307-2314.	10.1016/j.jacc.2004.09.037	Irrelevant study
Feldbrin, Z., E. Omelchenko, A. Lipkin and M. Shargorodsky	(2018).	"Osteopontin levels in plasma, muscles, and bone in patient with non-healing diabetic foot ulcers: A new player in wound healing process?"	J Diabetes Complications	32(8): 795-798.	10.1016/j.jdiacomp.2018.05.009	Irrelevant study
Felipe, R. R. and M. T. Plata-Que	(2021).	"Predictors of Outcomes of Foot Ulcers among Individuals with Type 2 Diabetes Mellitus in an Outpatient Foot Clinic."	J ASEAN Fed Endocr Soc	36(2): 189-195.	10.15605/jafes.036.02.14	Data extraction failed
Fernandez, M. L., R. M. Lozano, M. I. Diaz, M. A. Jurado, D. M. Hernandez and J. V. Montesinos	(2013).	"How effective is orthotic treatment in patients with recurrent diabetic foot ulcers?"	J Am Podiatr Med Assoc	103(4): 281-290.	10.7547/1030281	Irrelevant study
Fernando, M. E., S. L. Woelfel, D. Perry, B. Najafi, T. Khan, C. DuBourdieu, L. Shin and D. G. Armstrong	(2021).	"Dosing Activity and Return to Preulcer Function in Diabetes-Related Foot Ulcer Remission."	J Am Podiatr Med Assoc	111(5).	10.7547/20-166	Irrelevant study
Finestone, A. S., E. Tamir, G. Ron, I. Wiser and G. Agar	(2018).	"Surgical offloading procedures for diabetic foot ulcers compared to best non-surgical treatment: a study protocol for a randomized controlled trial."	J Foot Ankle Res	0.4625	10.1186/s13047-018-0248-3	Irrelevant study
Firth, J., E. A. Nelson, M. Briggs and C. Gorecki	(2011).	"A qualitative study to explore the impact of foot ulceration on health-related quality of life in patients with rheumatoid arthritis."	Int J Nurs Stud	48(11): 1401-1408.	10.1016/j.ijnurstu.2011.05.010	Irrelevant study
Fleischli, J. E., R. B. Anderson and W. H. Davis	(1999).	"Dorsiflexion metatarsal osteotomy for treatment of recalcitrant diabetic neuropathic ulcers."	Foot Ankle Int	20(2): 80-85.	10.1177/107110079902000203	Irrelevant study
Forde, H., S. Wrigley, L. T. O'Murchadha, L. Cusack, S. Casserly, D. Moneley, J. Walsh and D. Smith	(2020).	"Five-year outcomes of patients attending a diabetic foot clinic in a tertiary referral centre."	Ir J Med Sci	189(2): 511-515.	10.1007/s11845-019-02108-2	Irrelevant study
Fournier, C., N. Singbo, N. Morissette and M. M. Thibeault	(2021).	"Outcomes of Diabetic Foot Ulcers in a Tertiary Referral Interdisciplinary Clinic: A Retrospective Canadian Study."	Can J Diabetes	45(3): 255-260.	10.1016/j.jcjd.2020.09.004	Irrelevant study
Fourniols, É.	(2019).	"[Surgical management of diabetic foot osteomyelitis]."	Rev Prat	69(6): 628-632.		Other Languages
Freitas, F., M. Winter, J. Cieslinski, V. S. Tasca Ribeiro and F. F. Tuon	(2020).	"Risk factors for plantar foot ulcer recurrence in patients with diabetes - A prospective pilot study."	J Tissue Viability	29(2): 135-137.	10.1016/j.jtv.2020.02.001	Included studies
Frigg, A., G. Pagenstert, D. Schäfer, V. Valderrabano and B. Hintermann	(2007).	"Recurrence and prevention of diabetic foot ulcers after total contact casting."	Foot Ankle Int	28(1): 64-69.	10.3113/fai.2007.0012	Irrelevant study
Frykberg, R. G.	(2002).	"Diabetic foot ulcers: pathogenesis and management."	Am Fam Physician	66(9): 1655-1662.		Reviews
Frykberg, R. G., S. M. Cazzell, J. Arroyo-Rivera, A. Tallis, A. M. Reyzelman, F. Saba, L. Warren, B. C. Stouch and T. W. Gilbert	(2016).	"Evaluation of tissue engineering products for the management of neuropathic diabetic foot ulcers: an interim analysis."	J Wound Care	25(Sup7): S18-s25.	10.12968/jowc.2016.25.Sup7.S18	Irrelevant study
Fu, X. L., H. Ding, W. W. Miao, C. X. Mao, M. Q. Zhan and H. L. Chen	(2019).	"Global recurrence rates in diabetic foot ulcers: A systematic review and meta-analysis."	Diabetes Metab Res Rev	35(6): e3160.	10.1002/dmrr.3160	Different method design
Fujii, M., H. Terashi and K. Yokono	(2016).	"Surgical treatment strategy for diabetic forefoot osteomyelitis."	Wound Repair Regen	24(2): 447-453.	10.1111/wrr.12418	Irrelevant study
Galiano, R., R. Snyder, P. Mayer, L. C. Rogers and O. Alvarez	(2019).	"Focused shockwave therapy in diabetic foot ulcers: secondary endpoints of two multicentre randomised controlled trials."	J Wound Care	28(6): 383-395.	10.12968/jowc.2019.28.6.383	Irrelevant study
Galimov, O. V., V. O. Khanov, R. R. Saifullin, G. R. Valieva and V. P. Okroyan	(2015).	"[SYNDROME OF DIABETIC FOOT: MODERN APPROACHES OF COMPLEX TREATMENT]."	Vestn Khir Im I I Grek	174(5): 61-65.		Other Languages
Gao, L., S. Wang, L. Wang and J. Wang	(2018).	"[Application of skin stretching device in repair of diabetic foot wound]."	Zhongguo Xiu Fu Chong Jian Wai Ke Za Zhi	32(5): 591-595.	10.7507/1002-1892.201801104	Irrelevant study
Gao, L., T. Li, S. Wang and J. Wang	(2021).	"Successful application of extracorporeal circulation compression perfusion in the treatment of diabetic foot: a retrospective cross-sectional study."	J Int Med Res	49(10): 3000605211053235.	10.1177/03000605211053235	Irrelevant study
Gao, Y., C. Wang, D. Chen, H. Huang, L. Chen, G. Liu, S. Lin, M. Liu, X. Wen, J. H. Cho, Y. Chen, Y. Li and X. Ran	(2021).	"Effects of novel diabetic therapeutic footwear on preventing ulcer recurrence in patients with a history of diabetic foot ulceration: study protocol for an open-label, randomized, controlled trial."	Trials	22(1): 151.	10.1186/s13063-021-05098-8	Irrelevant study
Gao, Y., C. Wang, Y. Gao, H. Chen, B. Peng, W. Chen and X. Ran	(2017).	"Glucagonoma syndrome with serous oligocystic adenoma: A rare case report."	Medicine (Baltimore)	96(43): e8448.	10.1097/md.0000000000008448	Case report
Gao, Y., Z. J. Cui, X. Shi, P. F. Guo, Q. N. Meng, G. Y. Yang and R. Q. Yang	(2016).	"[Application of percutaneous transluminal angioplasty in the surgical treatment of patients with diabetic feet]."	Zhonghua Shao Shang Za Zhi	32(8): 479-483.	10.3760/cma.j.issn.1009-2587.2016.08.008	Irrelevant study
Garcia-Marín, J. A., D. de Alcala Martinez-Gomez, A. Campillo-Soto and J. L. Aguayo-Albasini	(2016).	"[Marjolin's ulcer. A 10 year experience in a diabetic foot unit]."	Cir Cir	84(4): 340-343.	10.1016/j.circir.2015.06.029	Other Languages
Gazzaruso, C., P. Gallotti, A. Pujia, T. Montalcini, A. Giustina and A. Coppola	(2021).	"Predictors of healing, ulcer recurrence and persistence, amputation and mortality in type 2 diabetic patients with diabetic foot: a 10-year retrospective cohort study."	Endocrine	71(1): 59-68.	10.1007/s12020-020-02431-0	Included studies
Gentzkow, G. D., S. D. Iwasaki, K. S. Hershon, M. Mengel, J. J. Prendergast, J. J. Ricotta, D. P. Steed and S. Lipkin	(1996).	"Use of dermagraft, a cultured human dermis, to treat diabetic foot ulcers."	Diabetes Care	19(4): 350-354.	10.2337/diacare.19.4.350	Irrelevant study
Ghanassia, E., L. Villon, J. F. Thuan Dit Dieudonné, C. Boegner, A. Avignon and A. Sultan	(2008).	"Long-term outcome and disability of diabetic patients hospitalized for diabetic foot ulcers: a 6.5-year follow-up study."	Diabetes Care	31(7): 1288-1292.	10.2337/dc07-2145	Irrelevant study
Ghosh, A., S. Ray, M. K. Garg, S. Chowdhury and S. Mukhopadhyay	(2021).	"The role of infrared dermal thermometry in the management of neuropathic diabetic foot ulcers."	Diabet Med	38(4): e14368.	10.1111/dme.14368	Irrelevant study
Gibbons, G. W.	(2003).	"Lower extremity bypass in patients with diabetic foot ulcers."	Surg Clin North Am	83(3): 659-669.	10.1016/s0039-6109(02)00199-8	Reviews
Gilligan, A. M., C. R. Waycaster and T. A. Motley	(2015).	"Cost-effectiveness of becaplermin gel on wound healing of diabetic foot ulcers."	Wound Repair Regen	23(3): 353-360.	10.1111/wrr.12285	Reviews
Giurato, L., P. Andrea, M. Meloni, C. Pecchioli, E. D'Ambrogi and L. Uccioli	(2023).	"Risk Factors for Ulcer Recurrence in Diabetic Patients Managed by an Integrated Foot Care Protocol."	Int J Low Extrem Wounds: 15347346231191583.	10.1177/15347346231191583		Included studies
Giurini, J. M., G. M. Habershaw and J. S. Chrzan	(1987).	"Panmetatarsal head resection in chronic neuropathic ulceration."	J Foot Surg	26(3): 249-252.		Reviews
Giurini, J. M., P. Basile, J. S. Chrzan, G. M. Habershaw and B. I. Rosenblum	(1993).	"Panmetatarsal head resection. A viable alternative to the transmetatarsal amputation."	J Am Podiatr Med Assoc	83(2): 101-107.	10.7547/87507315-83-2-101	Irrelevant study
Golledge, J., M. Fernando, P. Lazzarini, B. Najafi and G. A. D	(2020).	"The Potential Role of Sensors, Wearables and Telehealth in the Remote Management of Diabetes-Related Foot Disease."	Sensors (Basel)	20(16).	10.3390/s20164527	Reviews
Gong H., Raju B., Zha P., Ran Y., Ren Y., Gao Y., Huang H., Ran X., Wang C.	(2022).	"[Clinical characteristics and prognosis analysis of diabetic inpatients with high-risk diabetic foot]."	West China Medical Journal	37(3):408-413	10.7507/1002-0179.202103101	Irrelevant study
Gong, H. P., Y. Ren, P. P. Zha, Y. Li, B. Raju, Y. Gao, D. W. Chen, X. W. Ran and C. Wang	(2022).	"[Clinical Characteristics of Diabetic Patients with Initial and Recurrent Foot Ulcers]."	Sichuan Da Xue Xue Bao Yi Xue Ban	53(6): 969-975.	10.12182/20220860105	Included studies
Gonzalez, J. S., L. Vileikyte, J. S. Ulbrecht, R. R. Rubin, A. P. Garrow, C. Delgado, P. R. Cavanagh, A. J. Boulton and M. Peyrot	(2010).	"Depression predicts first but not recurrent diabetic foot ulcers."	Diabetologia	53(10): 2241-2248.	10.1007/s00125-010-1821-x	Included studies
Gottrup, F.	(2005).	"Management of the diabetic foot: surgical and organisational aspects."	Horm Metab Res	37 Suppl 1: 69-75.	10.1055/s-2005-861377	Reviews
Graney, C., J. C. Thorud and D. Murdoch	(2017).	"Osteoclasis for the Treatment of Recalcitrant Diabetic Forefoot Ulceration: A Case Study."	Int J Low Extrem Wounds	16(1): 51-55.	10.1177/1534734617696727	Irrelevant study
Gratwohl, V., T. Jentzsch, M. Schöni, D. Kaiser, M. C. Berli, T. Böni and F. W. A. Waibel	(2021).	"Long-term follow-up of conservative treatment of Charcot feet."	Arch Orthop Trauma Surg.	10.1007/s00402-021-03881-5		Irrelevant study
Grigorév, P., L. M. Pechatnikov, R. E. Malkov and V. A. Isakov	(1994).	"[Use of cyclophosphane pulse-therapy in the treatment of severe nonspecific ulcerative colitis]."	Klin Med (Mosk)	72(1): 54-55.		Other Languages
Grohmann, M., S. Benedikt, A. Vasilyeva, H. Bürger, A. Forbes and M. V. Schintler	(2018).	"An Innovative Application of the Free Vascularized Medial Femoral Condyle Flap in the Prevention of Recurring Neuropathic Ulcer in the Diabetic Foot: A Case Report."	J Foot Ankle Surg	57(5): 1020-1023.	10.1053/j.jfas.2018.01.006	Case report
Gross, L. and S. J. Wertheimer	(1990).	"Gastroparesis: a possible complication in diabetic patients."	J Foot Surg	29(2): 173-175.		Reviews
Guest, J. F., L. Atkin and C. Aitkins	(2021).	"Potential cost-effectiveness of using adjunctive dehydrated human amnion/chorion membrane allograft in the management of non-healing diabetic foot ulcers in the United Kingdom."	Int Wound J	18(6): 889-901.	10.1111/iwj.13591	Irrelevant study
Gulliford, M. C. and D. Mahabir	(2002).	"Diabetic foot disease and foot care in a Caribbean community."	Diabetes Res Clin Pract	56(1): 35-40.	10.1016/s0168-8227(01)00343-6	Reviews
Günal, Ö., U. Tuncel, A. Turan, S. Barut and N. Kostakoglu	(2015).	"The Use of Vacuum-Assisted Closure and GranuFoam Silver® Dressing in the Management of Diabetic Foot Ulcer."	Surg Infect (Larchmt)	16(5): 558-565.	10.1089/sur.2014.093	Irrelevant study
Guo, B., W. Zhao, H. Wu, X. Liang, Z. Xu, L. Ren and S. Qin	(2020).	"[Ilizarov metatarsal bone lengthening in treatment of diabetic foot ulcer complicated with chronic osteomyelitis of metatarsal head]."	Zhongguo Xiu Fu Chong Jian Wai Ke Za Zhi	34(8): 1000-1004.	10.7507/1002-1892.201911070	Irrelevant study
Gupta, S., C. Andersen, J. Black, J. de Leon, C. Fife, J. C. Lantis Ii, J. Niezgoda, R. Snyder, B. Sumpio, W. Tettelbach, T. Treadwell, D. Weir and R. P. Silverman	(2017).	"Management of Chronic Wounds: Diagnosis, Preparation, Treatment, and Follow-up."	Wounds	29(9): S19-s36.		Reviews
Halschou-Jensen, P. M., J. Sauer, P. Bouchelouche, J. Fabrin, S. Brorson and S. Ohrt-Nissen	(2021).	"Improved Healing of Diabetic Foot Ulcers After High-dose Vitamin D: A Randomized Double-blinded Clinical Trial."	Int J Low Extrem Wounds: 15347346211020268.	10.1177/15347346211020268		Irrelevant study
Hamada, M., T. Nakahara, M. Yazawa, S. Mikami and K. Kishi	(2019).	"Radiation-induced Osteomyelitis/Osteonecrosis of the Rib: SPECT/CT Imaging for Successful Surgical Management."	Plast Reconstr Surg Glob Open	7(12): e2536.	10.1097/gox.0000000000002536	Irrelevant study
Hao, S. P., E. A. Masters, M. J. Ninomiya, C. A. Beck, E. M. Schwarz, J. L. Daiss and I. Oh	(2021).	"Species-Specific Immunoassay Aids Identification of Pathogen and Tracks Infectivity in Foot Infection."	Foot Ankle Int	42(3): 363-372.	10.1177/1071100720965136	Irrelevant study
Hartemann-Heurtier, A., G. Ha Van, J. P. Danan, F. Koskas, S. Jacqueminet, J. L. Golmard and A. Grimaldi	(2002).	"Outcome of severe diabetic foot ulcers after standardised management in a specialised unit."	Diabetes Metab	28(6 Pt 1): 477-484.		Irrelevant study
Hashimoto, I., Y. Abe, A. Morimoto, K. Kashiwagi, K. Goishi and H. Nakanishi	(2014).	"Limb salvage and vascular augmentation by microsurgical free flap transfer for treatment of neuropathic diabetic foot ulcers."	J Med Invest	61(3-4): 325-332.	10.2152/jmi.61.325	Irrelevant study
He Q., Zhu Q., Ding L., Xin H.	(2021).	"[Study on the effect of predictive nursing in patients with recurrent diabetic foot ulcer]."	China Modern Medicine	28(20):239-241		Irrelevant study
He, Y., H. Qian, L. Xu, S. Zhang, X. Gu, J. Gu, J. Shi, Y. Shen, J. Liu and Z. Tang	(2017).	"Association between estimated glomerular filtration rate and outcomes in patients with diabetic foot ulcers: a 3-year follow-up study."	Eur J Endocrinol	177(1): 41-50.	10.1530/eje-17-0070	Irrelevant study
Heald, A. H., D. J. O'Halloran, K. Richards, F. Webb, S. Jenkins, S. Hollis, D. W. Denning and R. J. Young	(2001).	"Fungal infection of the diabetic foot: two distinct syndromes."	Diabet Med	18(7): 567-572.	10.1046/j.1464-5491.2001.00523.x	Irrelevant study
Helm, P. A., S. C. Walker and G. F. Pullium	(1991).	"Recurrence of neuropathic ulceration following healing in a total contact cast."	Arch Phys Med Rehabil	72(12): 967-970.		Irrelevant study
Herraiz-Adillo, Á., B. Cervera-Monteagudo, M. V. Cruz-López, Á. Molina-Morate and J. J. Romero-Parrilla	(2021).	"Prevalence of leg ulcers in the province of Cuenca: A study in Primary Care."	Enferm Clin (Engl Ed)	31(6): 371-380.	10.1016/j.enfcle.2021.01.007	Irrelevant study
Hicks, C. W., J. K. Canner, N. Mathioudakis, C. Lippincott, R. L. Sherman and C. J. Abularrage	(2020).	"Incidence and Risk Factors Associated With Ulcer Recurrence Among Patients With Diabetic Foot Ulcers Treated in a Multidisciplinary Setting."	J Surg Res	246: 243-250.	10.1016/j.jss.2019.09.025	Included studies
Hinchliffe, R. J., J. R. Brownrigg, J. Apelqvist, E. J. Boyko, R. Fitridge, J. L. Mills, J. Reekers, C. P. Shearman, R. E. Zierler and N. C. Schaper	(2016).	"IWGDF guidance on the diagnosis, prognosis and management of peripheral artery disease in patients with foot ulcers in diabetes."	Diabetes Metab Res Rev	32 Suppl 1: 37-44.	10.1002/dmrr.2698	Reviews
Hintermann, B.	(1999).	"[Operative treatment of diabetic foot]."	Praxis (Bern 1994)	88(27-28): 1191-1195.		Other Languages
Holstein, P., M. Lohmann, M. Bitsch and B. Jørgensen	(2004).	"Achilles tendon lengthening, the panacea for plantar forefoot ulceration?"	Diabetes Metab Res Rev	20 Suppl 1: S37-40.	10.1002/dmrr.452	Irrelevant study
Hong W., Liu M., Guo G.	(2020).	Research progress on risk factors of foot ulcer in diabetes	Infect Inflamm Rep	21(4):242-244	10. 3969/j. issn.1672-8521. 2020. 04. 015	Reviews
Hong, J. P.	(2006).	"Reconstruction of the diabetic foot using the anterolateral thigh perforator flap."	Plast Reconstr Surg	117(5): 1599-1608.	10.1097/01.prs.0000207057.16292.8f	Case report
Hong, J. P., H. D. Jung and Y. W. Kim	(2006).	"Recombinant human epidermal growth factor (EGF) to enhance healing for diabetic foot ulcers."	Ann Plast Surg	56(4): 394-398; discussion 399-400.	10.1097/01.sap.0000198731.12407.0c	Irrelevant study
Hu J., Ma L., Yu K., Ren H.	(2023).	"[Study on continuous nursing to reduce the risk of recurrence of diabetes foot]."	Journal of Inner Mongolia Medical University	45(S1):123-125	10.16343/j.cnki.issn.2095-512x.2023.s1.008	Irrelevant study
Hu X, Shi L, Liu S	(2014).	"[Analysis of risk factors of foot ulcer recurrence in type 2 diabetes]."	Today Nurse	2014(04):23-4		Included studies
Hu Y.	(2022).	"[Effect of Preventive Nursing Measures on Outcome and Recurrence of Diabetic Foot Patients]."	Heilongjiang Medical Journal	46(9):1110-1114	10.3969/j.issn.1004-5775.2022.09.029	Irrelevant study
Hu, X., W. Lian, X. Zhang, X. Yang, J. Jiang and M. Li	(2018).	"Efficacy of negative pressure wound therapy using vacuum-assisted closure combined with photon therapy for management of diabetic foot ulcers."	Ther Clin Risk Manag	14: 2113-2118.	10.2147/tcrm.S164161	Irrelevant study
Hu, Z., J. Zhu, X. Cao, C. Chen, S. Li, D. Guo, J. Zhang, P. Liu, F. Shi and B. Tang	(2016).	"Composite Skin Grafting with Human Acellular Dermal Matrix Scaffold for Treatment of Diabetic Foot Ulcers: A Randomized Controlled Trial."	J Am Coll Surg	222(6): 1171-1179.	10.1016/j.jamcollsurg.2016.02.023	Irrelevant study
Huang, A. B., M. E. Schweitzer, E. Hume and W. G. Batte	(1998).	"Osteomyelitis of the pelvis/hips in paralyzed patients: accuracy and clinical utility of MRI."	J Comput Assist Tomogr	22(3): 437-443.	10.1097/00004728-199805000-00017	Irrelevant study
Huang, B., J. C. Zhao, Y. K. Ma, X. W. Ran, D. Yuan, Y. Yang, Z. P. Wu and W. S. Lu	(2012).	"[Surgical vascular by-pass operation of lower limb artery occlusion in patients with diabetic foot]."	Sichuan Da Xue Xue Bao Yi Xue Ban	43(5): 747-751.		Irrelevant study
Huang, Q., P. Yan, H. Xiong, T. Shuai, J. Liu, L. Zhu, J. Lu, X. Shi, K. Yang and J. Liu	(2020).	"Extracorporeal Shock Wave Therapy for Treating Foot Ulcers in Adults With Type 1 and Type 2 Diabetes: A Systematic Review and Meta-Analysis of Randomized Controlled Trials."	Can J Diabetes	44(2): 196-204.e193.	10.1016/j.jcjd.2019.05.006	Irrelevant study
Huang, Z. H., S. Q. Li, Y. Kou, L. Huang, T. Yu and A. Hu	(2019).	"Risk factors for the recurrence of diabetic foot ulcers among diabetic patients: a meta-analysis."	Int Wound J	16(6): 1373-1382.	10.1111/iwj.13200	Different method design
Hunt, D. and H. Gerstein	(2002).	"Foot ulcers and amputations in diabetes."	Clin Evid	(8): 569-577.		Reviews
Hutting, K. H., W. B. Aan de Stegge, J. J. van Netten, W. A. Ten Cate, L. Smeets, G. Welten, D. M. Scharn, J. P. M. de Vries and J. G. van Baal	(2021).	"Surgical Treatment of Diabetic Foot Ulcers Complicated by Osteomyelitis with Gentamicin-Loaded Calcium Sulphate-Hydroxyapatite Biocomposite."	J Clin Med	10(2).	10.3390/jcm10020371	Irrelevant study
Iacopi, E., L. Pieruzzi, C. Goretti and A. Piaggesi	(2021).	"I fear COVID but diabetic foot (DF) is worse: a survey on patients' perception of a telemedicine service for DF during lockdown."	Acta Diabetol	58(5): 587-593.	10.1007/s00592-020-01653-y	Irrelevant study
Illgner, U., M. Podella, M. Rümmler, J. Wühr, H. G. Büsch and H. H. Wetz	(2009).	"[Reconstructive surgery for Charcot foot. Long-term 5-year outcome]."	Orthopade	38(12): 1180-1186.	10.1007/s00132-009-1504-9	Other Languages
İmren, I. G., S. Aksoy, N. D. Çallı and Ş. Duygulu	(2020).	"A case of recurrent neuropathic hand ulcer: Unusual complication of diabetes mellitus."	Dermatol Ther	33(6): e14496.	10.1111/dth.14496	Case report
Isaac, A. L. and D. G. Armstrong	(2013).	"Negative pressure wound therapy and other new therapies for diabetic foot ulceration: the current state of play."	Med Clin North Am	97(5): 899-909.	10.1016/j.mcna.2013.03.015	Reviews
Isaac, A. L., T. D. Swartz, M. L. Miller, D. J. Short, E. A. Wilson, J. L. Chaffo, E. S. Watson, H. Hu, B. J. Petersen, J. D. Bloom, N. J. Neff, D. R. Linders, S. J. Salgado, J. L. Locke and M. A. Horberg	(2020).	"Lower resource utilization for patients with healed diabetic foot ulcers during participation in a prevention program with foot temperature monitoring."	BMJ Open Diabetes Res Care	8(1).	10.1136/bmjdrc-2020-001440	Irrelevant study
Ismail, K., K. Winkley, D. Stahl, T. Chalder and M. Edmonds	(2007).	"A cohort study of people with diabetes and their first foot ulcer: the role of depression on mortality."	Diabetes Care	30(6): 1473-1479.	10.2337/dc06-2313	Irrelevant study
Iversen, M. M., B. Espehaug, M. F. Hausken, M. Graue, T. Østbye, S. Skeie, J. G. Cooper, G. S. Tell, B. E. Günther, H. Dale, H. Smith-Strøm, B. C. Kolltveit, M. Kirkevold and B. Rokne	(2016).	"Telemedicine Versus Standard Follow-Up Care for Diabetes-Related Foot Ulcers: Protocol for a Cluster Randomized Controlled Noninferiority Trial (DiaFOTo)."	JMIR Res Protoc	5(3): e148.	10.2196/resprot.5646	Irrelevant study
Iwase, M., H. Fujii, U. Nakamura, T. Ohkuma, H. Ide, T. Jodai-Kitamura, A. Sumi, Y. Komorita, M. Yoshinari and T. Kitazono	(2018).	"Incidence of diabetic foot ulcer in Japanese patients with type 2 diabetes mellitus: The Fukuoka diabetes registry."	Diabetes Res Clin Pract	137: 183-189.	10.1016/j.diabres.2018.01.020	Irrelevant study
Jeffcoate, W. J., P. E. Price, C. J. Phillips, F. L. Game, E. Mudge, S. Davies, C. M. Amery, M. E. Edmonds, O. M. Gibby, A. B. Johnson, G. R. Jones, E. Masson, J. E. Patmore, D. Price, G. Rayman and K. G. Harding	(2009).	"Randomised controlled trial of the use of three dressing preparations in the management of chronic ulceration of the foot in diabetes."	Health Technol Assess	13(54): 1-86, iii-iv.	10.3310/hta13540	Irrelevant study
Ji, P., Y. Zhang, D. H. Hu, Z. Zhang, X. Q. Li, L. Tong, J. T. Han and K. Tao	(2020).	"[Clinical effects of combined application of skin-stretching device and vacuum sealing drainage in repairing the diabetic foot wounds]."	Zhonghua Shao Shang Za Zhi	36(11): 1035-1039.	10.3760/cma.j.cn501120-20200621-00318	Irrelevant study
Jiang H.	(2017).	"[Analysis on the characteristics and risk factors of the pathogenic bacteria of recurrent diabetic foot infection in Type 2 diabetic mellitus patients]."	Journal of Guangdong Medical University	35(5):474-477		Irrelevant study
Jiang, X., N. Li, Y. Yuan, C. Yang, Y. Chen, Y. Ma, J. Wang, D. Du, J. Boey, D. G. Armstrong and W. Deng	(2020).	"Limb Salvage and Prevention of Ulcer Recurrence in a Chronic Refractory Diabetic Foot Osteomyelitis."	Diabetes Metab Syndr Obes	13: 2289-2296.	10.2147/dmso.S254586	Irrelevant study
Jiménez, S., J. A. Rubio, J. Álvarez and J. L. Lázaro-Martínez	(2018).	"Analysis of recurrent ulcerations at a multidisciplinary diabetic Foot unit after implementation of a comprehensive Foot care program."	Endocrinol Diabetes Nutr (Engl Ed)	65(8): 438.e431-438.e410.	10.1016/j.endinu.2018.03.012	Irrelevant study
Jirkovská, A.	(2016).	"[Diabetic foot syndrome from the perspective of internist educated in podiatry]."	Vnitr Lek	62(11 Suppl 4): S42-47.		Other Languages
Johnson, J. E. and S. A. Anderson	(2010).	"One stage resection and pin stabilization of first metatarsophalangeal joint for chronic plantar ulcer with osteomyelitis."	Foot Ankle Int	31(11): 973-979.	10.3113/fai.2010.0973	Irrelevant study
Jorgetto, J. V., M. A. Gamba and D. M. Kusahara	(2019).	"Evaluation of the use of therapeutic footwear in people with diabetes mellitus - a scoping review."	J Diabetes Metab Disord	18(2): 613-624.	10.1007/s40200-019-00428-9	Irrelevant study
Jude, E. B., N. Tentolouris, I. Appleton, S. Anderson and A. J. Boulton	(2001).	"Role of neuropathy and plasma nitric oxide in recurrent neuropathic and neuroischemic diabetic foot ulcers."	Wound Repair Regen	9(5): 353-359.	10.1046/j.1524-475x.2001.00353.x	Included studies
Kadam, D.	(2016).	"Microsurgical Reconstruction of Plantar Ulcers of the Insensate Foot."	J Reconstr Microsurg	32(5): 402-410.	10.1055/s-0036-1579536	Irrelevant study
Kahraman, M., A. Misir, T. B. Kizkapan, M. Ozcamdalli, E. Uzun and M. Mutlu	(2019).	"The Long-Term Outcomes Following the Application of Intralesional Epidermal Growth Factor in Patients With Diabetic Foot Ulcers."	J Foot Ankle Surg	58(2): 282-287.	10.1053/j.jfas.2018.08.041	Irrelevant study
Kalantar Motamedi, A. and M. A. Kalantar Motamedi	(2020).	"Determinants of Success After Metatarsal Head Resection for the Treatment of Neuropathic Diabetic Foot Ulcers."	J Foot Ankle Surg	59(5): 909-913.	10.1053/j.jfas.2019.06.009	Irrelevant study
Kalantar Motamedi, A. and M. Ansari	(2017).	"Comparison of Metatarsal Head Resection Versus Conservative Care in Treatment of Neuropathic Diabetic Foot Ulcers."	J Foot Ankle Surg	56(3): 428-433.	10.1053/j.jfas.2016.11.019	Irrelevant study
Kearney, T. P., N. A. Hunt and L. A. Lavery	(2010).	"Safety and effectiveness of flexor tenotomies to heal toe ulcers in persons with diabetes."	Diabetes Res Clin Pract	89(3): 224-226.	10.1016/j.diabres.2010.05.025	Irrelevant study
Kelechi, T. J., M. Madisetti, M. Prentice and M. Mueller	(2021).	"Cooling Intervention (MUSTCOOL) for Prevention of Lower Extremity Ulcer Recurrence: A Randomized Controlled Trial."	J Wound Ostomy Continence Nurs	48(3): 203-210.	10.1097/won.0000000000000753	Irrelevant study
Kesavan, R., C. Sheela Sasikumar, V. B. Narayanamurthy, A. Rajagopalan and J. Kim	(2021).	"Management of Diabetic Foot Ulcer with MA-ECM (Minimally Manipulated Autologous Extracellular Matrix) Using 3D Bioprinting Technology - An Innovative Approach."	Int J Low Extrem Wounds: 15347346211045625.	10.1177/15347346211045625		Irrelevant study
Khalifa, W. A.	(2018).	"Risk factors for diabetic foot ulcer recurrence: A prospective 2-year follow-up study in Egypt."	Foot (Edinb)	35: 11-15.	10.1016/j.foot.2017.12.004	Included studies
Khan, T. and D. G. Armstrong	(2018).	"Ulcer-free, hospital-free and activity-rich days: three key metrics for the diabetic foot in remission."	J Wound Care	27(Sup4): S3-s4.	10.12968/jowc.2018.27.Sup4.S3	Reviews
Khan, T., L. Shin, S. Woelfel, V. Rowe, B. L. Wilson and D. G. Armstrong	(2018).	"Building a scalable diabetic limb preservation program: four steps to success."	Diabet Foot Ankle	9(1): 1452513.	10.1080/2000625x.2018.1452513	Reviews
Khanbhai, M., R. Fosah, M. J. Oddy and T. Richards	(2012).	"Disposable NPWT device to facilitate early patient discharge following complex DFU."	J Wound Care	21(4): 180, 182.	10.12968/jowc.2012.21.4.180	Irrelevant study
Khashim, Z., S. Samuel, N. Duraisamy and K. Krishnan	(2019).	"Potential Biomolecules and Current Treatment Technologies for Diabetic Foot Ulcer: An Overview."	Curr Diabetes Rev	15(1): 2-14.	10.2174/1573399813666170519102406	Reviews
Kim, J. Y., I. Lee, K. Seo, W. Jung and B. Kim	(2010).	"FHL tendon transfer in diabetics for treatment of non-healing plantar heel ulcers."	Foot Ankle Int	31(6): 480-485.	10.3113/fai.2010.0480	Irrelevant study
Kim, J. Y., S. Hwang and Y. Lee	(2012).	"Selective plantar fascia release for nonhealing diabetic plantar ulcerations."	J Bone Joint Surg Am	94(14): 1297-1302.	10.2106/jbjs.K.00198	Irrelevant study
Kim, J. Y., T. W. Kim, Y. E. Park and Y. J. Lee	(2008).	"Modified resection arthroplasty for infected non-healing ulcers with toe deformity in diabetic patients."	Foot Ankle Int	29(5): 493-497.	10.3113/fai-2008-0493	Irrelevant study
Kim, L. S., M. D. Szeto, H. McGloin, G. Gethin and R. P. Dellavalle	(2021).	"From the Cochrane Library: Psychological interventions for treating foot ulcers, and preventing their recurrence, in people with diabetes."	J Am Acad Dermatol.	10.1016/j.jaad.2021.11.032		Irrelevant study
Kloos, C., F. Hagen, C. Lindloh, A. Braun, K. Leppert, N. Müller, G. Wolf and U. A. Müller	(2009).	"Cognitive function is not associated with recurrent foot ulcers in patients with diabetes and neuropathy."	Diabetes Care	32(5): 894-896.	10.2337/dc08-0490	Irrelevant study
Koller, A., U. Hafkemeyer, R. Fiedler and H. H. Wetz	(2004).	"[Reconstructive foot surgery in cases of diabetic-neuropathic osteoarthropathy]."	Orthopade	33(9): 983-991.	10.1007/s00132-004-0700-x	Other Languages
Kopp, J., U. Kneser, A. D. Bach and R. E. Horch	(2004).	"Buried chip skin grafting in neuropathic diabetic foot ulcers following vacuum-assisted wound bed preparation: enhancing a classic surgical tool with novel technologies."	Int J Low Extrem Wounds	3(3): 168-171.	10.1177/1534734604268092	Irrelevant study
Korkmaz, M., Y. Erdoğan, M. Balcı, D. A. Senarslan and N. Yılmaz	(2012).	"Preoperative medical treatment in patients undergoing diabetic foot surgery with a Wagner Grade-3 or higher ulcer: a retrospective analysis of 52 patients."	Diabet Foot Ankle	3	10.3402/dfa.v3i0.18838	Irrelevant study
Krasner, D.	(1998).	"Diabetic ulcers of the lower extremity: a review of comprehensive management."	Ostomy Wound Manage	44(4): 56-58, 60-52, 64 passim.		Reviews
Krause, F. G., G. Pfander, J. Henning, M. Shafighi and M. Weber	(2013).	"Ankle dorsiflexion arthrodesis to salvage Chopart's amputation with anterior skin insufficiency."	Foot Ankle Int	34(11): 1560-1568.	10.1177/1071100713495380	Irrelevant study
Kulkarni, Y. S., S. V. Emmi, T. N. Dongargaon and A. A. Wali	(2015).	"Wound healing effect of Vimlāpanakarma with Jātyādi tailam in diabetic foot."	Anc Sci Life	34(3): 171-174.	10.4103/0257-7941.157164	Irrelevant study
La Fontaine, J., L. A. Lavery, N. A. Hunt and D. P. Murdoch	(2014).	"The role of surgical off-loading to prevent recurrent ulcerations."	Int J Low Extrem Wounds	13(4): 320-334.	10.1177/1534734614555002	Irrelevant study
Laborde, J. M.	(2007).	"Neuropathic toe ulcers treated with toe flexor tenotomies."	Foot Ankle Int	28(11): 1160-1164.	10.3113/fai.2007.1160	Irrelevant study
Laborde, J. M.	(2008).	"Neuropathic plantar forefoot ulcers treated with tendon lengthenings."	Foot Ankle Int	29(4): 378-384.	10.3113/fai.2008.0378	Irrelevant study
Laborde, J. M.	(2009).	"Midfoot ulcers treated with gastrocnemius-soleus recession."	Foot Ankle Int	30(9): 842-846.	10.3113/fai.2009.0842	Irrelevant study
Lacant, G.	(1981).	"[Contribution of the specialist in foot surgery to the treatment of the diabetic foot]."	J Mal Vasc	6(3): 225-228.		Other Languages
Lahoti, O., N. Abhishetty and S. Shetty	(2021).	"Correction of Foot Deformities from Charcot Arthropathy with the Taylor Spatial Frame: A 7-14-year Follow-up."	Strategies Trauma Limb Reconstr	16(2): 96-101.	10.5005/jp-journals-10080-1525	Irrelevant study
Lai, C. S., S. D. Lin, C. C. Yang, C. K. Chou, S. F. Wu and C. H. Chang	(1991).	"Limb salvage of infected diabetic foot ulcers with microsurgical free-muscle transfer."	Ann Plast Surg	26(3): 212-220.	10.1097/00000637-199103000-00002	Irrelevant study
Laing, P. W., D. I. Cogley and L. Klenerman	(1992).	"Neuropathic foot ulceration treated by total contact casts."	J Bone Joint Surg Br	74(1): 133-136.	10.1302/0301-620x.74b1.1732242	Reviews
Lamm, B. M., H. D. Gottlieb and D. Paley	(2010).	"A two-stage percutaneous approach to charcot diabetic foot reconstruction."	J Foot Ankle Surg	49(6): 517-522.	10.1053/j.jfas.2010.07.014	Irrelevant study
Lanting, S. M., A. L. Barwick, S. M. Twigg, N. A. Johnson, M. K. Baker, S. K. Chiu, I. D. Caterson and V. H. Chuter	(2017).	"Post-occlusive reactive hyperaemia of skin microvasculature and foot complications in type 2 diabetes."	J Diabetes Complications	31(8): 1305-1310.	10.1016/j.jdiacomp.2017.05.005	Irrelevant study
Larena-Avellaneda, A., H. Diener, T. Kölbel, F. Tató and E. S. Debus	(2010).	"[Diabetic foot syndrome]."	Chirurg	81(9): 849-861; quiz 862.	10.1007/s00104-009-1863-0	Other Languages
Larsen, K., P. Holstein and T. Deckert	(1989).	"Limb salvage in diabetics with foot ulcers."	Prosthet Orthot Int	13(2): 100-103.	10.3109/03093648909078221	Reviews
Laurinaviciene, R., K. Kirketerp-Moeller and P. E. Holstein	(2008).	"Exostectomy for chronic midfoot plantar ulcer in Charcot deformity."	J Wound Care	17(2): 53-55, 57-58.	10.12968/jowc.2008.17.2.28178	Irrelevant study
Lavery, L. A.	(2012).	"Effectiveness and safety of elective surgical procedures to improve wound healing and reduce re-ulceration in diabetic patients with foot ulcers."	Diabetes Metab Res Rev	28 Suppl 1: 60-63.	10.1002/dmrr.2241	Irrelevant study
Lavery, L. A., D. C. Lavery, N. A. Hunt, J. La Fontaine, A. Ndip and A. J. Boulton	(2015).	"Amputations and foot-related hospitalisations disproportionately affect dialysis patients."	Int Wound J	12(5): 523-526.	10.1111/iwj.12146	Irrelevant study
Lavery, L. A., J. La Fontaine and P. J. Kim	(2013).	"Preventing the first or recurrent ulcers."	Med Clin North Am	97(5): 807-820.	10.1016/j.mcna.2013.05.001	Reviews
Lavery, L. A., K. R. Higgins, D. R. Lanctot, G. P. Constantinides, R. G. Zamorano, K. A. Athanasiou, D. G. Armstrong and C. M. Agrawal	(2007).	"Preventing diabetic foot ulcer recurrence in high-risk patients: use of temperature monitoring as a self-assessment tool."	Diabetes Care	30(1): 14-20.	10.2337/dc06-1600	Data extraction failed
Lázaro Martínez, J. L., Y. García Álvarez, A. Tardáguila-García and E. García Morales	(2019).	"Optimal management of diabetic foot osteomyelitis: challenges and solutions."	Diabetes Metab Syndr Obes	12: 947-959.	10.2147/dmso.S181198	Irrelevant study
Lázaro-Martínez, J. L., J. Aragón-Sánchez, F. J. Alvaro-Afonso, E. García-Morales, Y. García-Álvarez and R. J. Molines-Barroso	(2014).	"The best way to reduce reulcerations: if you understand biomechanics of the diabetic foot, you can do it."	Int J Low Extrem Wounds	13(4): 294-319.	10.1177/1534734614549417	Reviews
Lee, J. T., L. F. Cheng, H. Hsu, M. S. Wu and S. H. Chien	(2019).	"Reconstruction of Diabetic Foot Defects With the Proximal Lateral Leg Perforator Flap."	Ann Plast Surg	82(5): 546-551.	10.1097/sap.0000000000001745	Irrelevant study
Lee, P. Y., P. W. Kong and Y. H. Pua	(2019).	"Reliability of peak foot pressure in patients with previous diabetic foot ulceration."	Gait Posture	70: 6-11.	10.1016/j.gaitpost.2019.02.001	Irrelevant study
Lehrman, J. D.	(2020).	"Combining the Benefits of Collagen and Negative Pressure Wound Therapy to Heal a Chronic Diabetic Foot Ulcer: A Case Report."	Wounds	32(3): E11-e13.		Case report
Leung, H. B., Y. C. Ho and W. C. Wong	(2009).	"Charcot foot in a Hong Kong Chinese diabetic population."	Hong Kong Med J	15(3): 191-195.		Reviews
Levin, M. E.	(1993).	"Diabetic foot ulcers: pathogenesis and management."	J ET Nurs	20(5): 191-198.		Reviews
Lew, E., N. Nicolosi and P. McKee	(2015).	"Evaluation of Hallux Interphalangeal Joint Arthroplasty Compared With Nonoperative Treatment of Recalcitrant Hallux Ulceration."	J Foot Ankle Surg	54(4): 541-548.	10.1053/j.jfas.2014.08.014	Irrelevant study
Li, L., D. Chen, C. Wang, N. Yuan, Y. Wang, L. He, Y. Yang, L. Chen, G. Liu, X. Li and X. Ran	(2015).	"Autologous platelet-rich gel for treatment of diabetic chronic refractory cutaneous ulcers: A prospective, randomized clinical trial."	Wound Repair Regen	23(4): 495-505.	10.1111/wrr.12294	Irrelevant study
Lin, S. S., C. M. Bono and T. H. Lee	(2000).	"Total contact casting and Keller arthoplasty for diabetic great toe ulceration under the interphalangeal joint."	Foot Ankle Int	21(7): 588-593.	10.1177/107110070002100711	Irrelevant study
Lin, S. S., T. H. Lee and K. L. Wapner	(1996).	"Plantar forefoot ulceration with equinus deformity of the ankle in diabetic patients: the effect of tendo-Achilles lengthening and total contact casting."	Orthopedics	19(5): 465-475.		Irrelevant study
Linertová, R., T. Del Pino-Sedeño, L. G. Pérez, J. Aragón-Sánchez, I. Andia-Ortiz, M. Trujillo-Martín, F. J. Iruzubieta-Barragan and P. Serrano-Aguilar	(2021).	"Cost-effectiveness of Platelet-Rich Plasma for Diabetic Foot Ulcer in Spain."	Int J Low Extrem Wounds	20(2): 119-127.	10.1177/1534734620903239	Irrelevant study
Lipof, J. S., C. M. C. Jones, J. Daiss and I. Oh	(2021).	"Comparative study of culture, next-generation sequencing, and immunoassay for identification of pathogen in diabetic foot ulcer."	J Orthop Res	39(12): 2638-2645.	10.1002/jor.25001	Irrelevant study
Lipsky, B. A., R. E. Pecoraro and J. H. Ahroni	(1990).	"Foot ulceration and infections in elderly diabetics."	Clin Geriatr Med	6(4): 747-769.		Reviews
Liu, C., J. X. You, Y. X. Chen, W. F. Zhu, Y. Wang, P. P. Lv, F. Zhao, H. Y. Li and L. Li	(2019).	"Effect of Induced Membrane Formation Followed by Polymethylmethacrylate Implantation on Diabetic Foot Ulcer Healing When Revascularization Is Not Feasible."	J Diabetes Res	2019: 2429136.	10.1155/2019/2429136	Irrelevant study
Liu, W., K. Ma, S. H. Kwon, R. Garg, Y. R. Patta, T. Fujiwara and G. C. Gurtner	(2017).	"The Abnormal Architecture of Healed Diabetic Ulcers Is the Result of FAK Degradation by Calpain 1."	J Invest Dermatol	137(5): 1155-1165.	10.1016/j.jid.2016.11.039	Irrelevant study
Lo Pardo, D., G. Pezzuti, C. Selleri, S. Pepe and S. Esposito	(2012).	"[Adjuvant treatment of diabetic foot]."	Infez Med	20 Suppl 1: 35-41.		Other Languages
López-Moral, M., J. L. Lázaro-Martínez, E. García-Morales, Y. García-Álvarez, F. J. Álvaro-Afonso and R. J. Molines-Barroso	(2019).	"Clinical efficacy of therapeutic footwear with a rigid rocker sole in the prevention of recurrence in patients with diabetes mellitus and diabetic polineuropathy: A randomized clinical trial."	PLoS One	14(7): e0219537.	10.1371/journal.pone.0219537	Irrelevant study
Lott, D. J., K. S. Maluf, D. R. Sinacore and M. J. Mueller	(2005).	"Relationship between changes in activity and plantar ulcer recurrence in a patient with diabetes mellitus."	Phys Ther	85(6): 579-588.		Irrelevant study
Lullove, E. J.	(2017).	"Use of a Dehydrated Amniotic Membrane Allograft in the Treatment of Lower Extremity Wounds: A Retrospective Cohort Study."	Wounds	29(11): 346-351.		Irrelevant study
Luu, C. A., E. Larson, T. M. Rankin, J. L. Pappalardo, M. J. Slepian and D. G. Armstrong	(2016).	"Plantar Fat Grafting and Tendon Balancing for the Diabetic Foot Ulcer in Remission."	Plast Reconstr Surg Glob Open	4(7): e810.	10.1097/gox.0000000000000813	Irrelevant study
Lv J, Yuan L, Li R, Huang F	(2022).	"[Construction of risk prediction model for recurrence of diabetic foot ulcer]."	Chinese Nursing Research	36(6):993-8	10. 12102/j	Included studies
Lyons, C.	(2021).	"Breaking the Cycle of Recurrent Diabetic Foot Ulceration: A Novel and Sustainable Offloading Modality to Treat Diabetic Foot Ulceration and Prevent Recurrence."	Wounds	33(1): E1-e5.		Irrelevant study
Maciejewski, M. L., G. E. Reiber, D. G. Smith, C. Wallace, S. Hayes and E. J. Boyko	(2004).	"Effectiveness of diabetic therapeutic footwear in preventing reulceration."	Diabetes Care	27(7): 1774-1782.	10.2337/diacare.27.7.1774	Irrelevant study
Madanchi, N., O. Tabatabaei-Malazy, M. Pajouhi, R. Heshmat, B. Larijani and M. R. Mohajeri-Tehrani	(2013).	"Who are diabetic foot patients? A descriptive study on 873 patients."	J Diabetes Metab Disord	0.525	10.1186/2251-6581-12-36	Irrelevant study
Mader, J. K., W. Haas, F. Aberer, B. Boulgaropoulos, P. Baumann, M. Pandis, K. Horvath, F. Aziz, G. Köhler, T. R. Pieber, J. Plank and H. Sourij	(2019).	"Patients with healed diabetic foot ulcer represent a cohort at highest risk for future fatal events."	Sci Rep	9(1): 10325.	10.1038/s41598-019-46961-8	Data extraction failed
Mahdipour, E. and A. Sahebkar	(2020).	"The Role of Recombinant Proteins and Growth Factors in the Management of Diabetic Foot Ulcers: A Systematic Review of Randomized Controlled Trials."	J Diabetes Res	2020: 6320514.	10.1155/2020/6320514	Reviews
Mahmoud, S. M., A. A. Mohamed, S. E. Mahdi and M. E. Ahmed	(2008).	"Split-skin graft in the management of diabetic foot ulcers."	J Wound Care	17(7): 303-306.	10.12968/jowc.2008.17.7.30522	Reviews
Mai L., Li Y., Zhang L., Yang C., Yan L., Ren M., Wang C., Xie W.	(2016).	"[Five-year recurrence rate of ulcer in patients with new-onset diabetic foot ulcers：risk factors]."	Journal of Nursing Science	31(11):18-21	10.3870/j.issn.1001-41 52.2016.11.018	Data extraction failed
Malacarne, S., C. Paoli and J. Philippe	(2011).	"[Important of off loading in the treatment of foot diabetic ulcers]."	Rev Med Suisse	7(298): 1267-1268, 1270-1262.		Other Languages
Maltese, G., N. Fountoulakis, P. Drakatos, D. Shah, K. Patel, A. Sharma, S. Thomas, M. F. Pengo and J. Karalliedde	(2018).	"Elevated obstructive sleep apnoea risk score is associated with poor healing of diabetic foot ulcers: a prospective cohort study."	Diabet Med	35(11): 1494-1498.	10.1111/dme.13780	Irrelevant study
Maluf, K. S. and M. J. Mueller	(2003).	"Novel Award 2002. Comparison of physical activity and cumulative plantar tissue stress among subjects with and without diabetes mellitus and a history of recurrent plantar ulcers."	Clin Biomech (Bristol, Avon)	18(7): 567-575.	10.1016/s0268-0033(03)00118-9	Irrelevant study
Maluf, K. S., M. J. Mueller, M. J. Strube, J. R. Engsberg and J. E. Johnson	(2004).	"Tendon Achilles lengthening for the treatment of neuropathic ulcers causes a temporary reduction in forefoot pressure associated with changes in plantar flexor power rather than ankle motion during gait."	J Biomech	37(6): 897-906.	10.1016/j.jbiomech.2003.10.009	Irrelevant study
Manning, L., E. J. Hamilton, E. Raby, P. E. Norman, W. Davis, F. Wood, K. Carville, M. Baba, J. Hiew, E. Ryan, I. Ferreira, P. Gittings and J. C. Ritter	(2019).	"Spray on skin for diabetic foot ulcers: an open label randomised controlled trial."	J Foot Ankle Res	0.536111	10.1186/s13047-019-0362-x	Irrelevant study
Mansilha, A. and D. Brandão	(2013).	"Guidelines for treatment of patients with diabetes and infected ulcers."	J Cardiovasc Surg (Torino)	54(1 Suppl 1): 193-200.		Reviews
Mantey, I., A. V. Foster, S. Spencer and M. E. Edmonds	(1999).	"Why do foot ulcers recur in diabetic patients?"	Diabet Med	16(3): 245-249.	10.1046/j.1464-5491.1999.00032.x	Reviews
Marston, W. A.	(2004).	"Dermagraft, a bioengineered human dermal equivalent for the treatment of chronic nonhealing diabetic foot ulcer."	Expert Rev Med Devices	1(1): 21-31.	10.1586/17434440.1.1.21	Reviews
Marston, W. A., J. C. Lantis, 2nd, S. C. Wu, A. Nouvong, T. D. Lee, N. D. McCoy, H. B. Slade and S. C. Tseng	(2019).	"An open-label trial of cryopreserved human umbilical cord in the treatment of complex diabetic foot ulcers complicated by osteomyelitis."	Wound Repair Regen	27(6): 680-686.	10.1111/wrr.12754	Irrelevant study
Martin, J. D., L. Delbridge, T. S. Reeve and G. P. Clagett	(1990).	"Radical treatment of mal perforans in diabetic patients with arterial insufficiency."	J Vasc Surg	12(3): 264-268.		Irrelevant study
Martini, J.	(1998).	"[The role of skin substitutes in the treatment of diabetic ulcer]."	Ann Dermatol Venereol	125 Suppl 2: S32-33.		Other Languages
Martucci, J. A., A. M. Migonis and B. I. Rosenblum	(2020).	"Subtalar Arthroereisis Implantation in Acquired Neuropathic Pes Planus: A Preliminary Report Detailing a Minimally Invasive Approach to Healing Medial Column Ulcerations."	J Foot Ankle Surg	59(3): 611-615.	10.1053/j.jfas.2019.04.018	Irrelevant study
Mashili, F., A. Joachim, S. Aboud, M. McHembe, F. Chiwanga, J. Addo, L. Kendall, A. Ako and Z. Abbas	(2019).	"Prospective exploration of the effect of adiposity and associated microbial factors on healing and progression of diabetic foot ulcers in Tanzania: study protocol of a longitudinal cohort study."	BMJ Open	9(12): e031896.	10.1136/bmjopen-2019-031896	Irrelevant study
Matricali, G. A., K. Deroo and G. Dereymaeker	(2003).	"Outcome and recurrence rate of diabetic foot ulcers treated by a total contact cast: short-term follow-up."	Foot Ankle Int	24(9): 680-684.	10.1177/107110070302400905	Irrelevant study
McCarthy, E., W. B. Morrison and A. C. Zoga	(2017).	"MR Imaging of the Diabetic Foot."	Magn Reson Imaging Clin N Am	25(1): 183-194.	10.1016/j.mric.2016.08.005	Irrelevant study
McElroy, E. F.	(2019).	"Use of negative pressure wound therapy with instillation and a reticulated open cell foam dressing with through holes in the acute care setting."	Int Wound J	16(3): 781-787.	10.1111/iwj.13097	Irrelevant study
McGill, M., P. Collins, T. Bolton and D. K. Yue	(1996).	"Management of neuropathic ulceration."	J Wound Care	5(2): 52-54.		Reviews
McGuire, J. B. and D. Nawoczenski	(2001).	"The biomechanical management of diabetic foot ulcers."	West Indian Med J	50 Suppl 1: 35-38.		Reviews
McNeil, G. and D. Paduano	(1996).	"Patient with diabetes and venous stasis ulcers."	J Wound Ostomy Continence Nurs	23(6): 322-324.		Reviews
Mehlhorn, A. T., N. Harrasser and M. Walther	(2020).	"[Treatment of plantar, neuropathic and metatarsal ulcers by minimally invasive metatarsal osteotomy]."	Orthopade	49(7): 625-631.	10.1007/s00132-019-03848-w	Other Languages
Meloni, M., V. Izzo, L. Giurato, C. Del Giudice, V. Da Ros, V. Cervelli, R. Gandini and L. Uccioli	(2018).	"Recurrence of Critical Limb Ischemia After Endovascular Intervention in Patients with Diabetic Foot Ulcers."	Adv Wound Care (New Rochelle)	7(6): 171-176.	10.1089/wound.2017.0778	Irrelevant study
Mendame Ehya, R. E., H. Zhang, B. Qi and A. Yu	(2021).	"Application and Clinical Effectiveness of Antibiotic-Loaded Bone Cement to Promote Soft Tissue Granulation in the Treatment of Neuropathic Diabetic Foot Ulcers Complicated by Osteomyelitis: A Randomized Controlled Trial."	J Diabetes Res	2021: 9911072.	10.1155/2021/9911072	Irrelevant study
Mens, M. A., J. J. van Netten, T. E. Busch-Westbroek, S. A. Bus, G. J. Streekstra, R. H. H. Wellenberg, M. Maas, M. Nieuwdorp and S. A. S. Stufkens	(2021).	"Biomechanical and musculoskeletal changes after flexor tenotomy to reduce the risk of diabetic neuropathic toe ulcer recurrence."	Diabet Med: e14761.	10.1111/dme.14761		Irrelevant study
Merheb, M., E. Gharios, A. Younes, M. A. Cheikh and T. Chaaban	(2017).	"Effect of total contact cast in non-healing diabetic foot ulcers in Lebanese patients."	Int Wound J	14(5): 751-753.	10.1111/iwj.12660	Irrelevant study
Meshkin, D. H., K. Fagothaman, J. Arneson, C. K. Black, N. C. Episalla, E. T. Walters, K. K. Evans, J. S. Steinberg, C. E. Attinger and P. J. Kim	(2020).	"Plantar Foot Ulcer Recurrence in Neuropathic Patients Undergoing Percutaneous Tendo-Achilles Lengthening."	J Foot Ankle Surg	59(6): 1177-1180.	10.1053/j.jfas.2020.04.011	Irrelevant study
Meulendijks, A. M., M. Welbie, E. P. M. Tjin, L. Schoonhoven and H. A. M. Neumann	(2020).	"A qualitative study on the patient's narrative in the progression of chronic venous disease into a first venous leg ulcer: a series of events."	Br J Dermatol	183(2): 332-339.	10.1111/bjd.18640	Irrelevant study
Miller, J. D., E. Carter, D. C. Hatch, M. Zhubrak, N. A. Giovinco and D. G. Armstrong	(2015).	"Use of collagenase ointment in conjunction with negative pressure wound therapy in the care of diabetic wounds: a case series of six patients."	Diabet Foot Ankle	6: 24999.	10.3402/dfa.v6.24999	Irrelevant study
Miller, J. D., M. Salloum, A. Button, N. A. Giovinco and D. G. Armstrong	(2014).	"How can I maintain my patient with diabetes and history of foot ulcer in remission?"	Int J Low Extrem Wounds	13(4): 371-377.	10.1177/1534734614545874	Reviews
Mills, J. L.	(2016).	"Lower limb ischaemia in patients with diabetic foot ulcers and gangrene: recognition, anatomic patterns and revascularization strategies."	Diabetes Metab Res Rev	32 Suppl 1: 239-245.	10.1002/dmrr.2753	Reviews
Mirenda, F., M. La Spada, D. Baccellieri, F. Stilo, F. Benedetto and F. Spinelli	(2005).	"Iloprost infusion in diabetic patients with peripheral arterial occlusive disease and foot ulcers."	Chir Ital	57(6): 731-735.		Irrelevant study
Mirza, A. J., N. A. Mohammed, A. Y. Taha, T. O. Mahwi and N. N. Mahmood	(2021).	"Below-the-Knee Intervention for Ischemic Diabetic Foot in Kurdistan, Iraq: A Case-Control Study."	Ann Vasc Surg	72: 535-543.	10.1016/j.avsg.2020.08.141	Irrelevant study
Mittlmeier, T. and P. Haar	(2011).	"[The infected diabetic foot]."	Unfallchirurg	114(3): 227-235.	10.1007/s00113-011-2016-8	Other Languages
Mo Z, Chen D, Gao Y, Quan H, Chen C, Wang F	(2018).	"[Risk factors for foot ulcer recurrence in diabetic patients with new-onset foot ulcers]."	China Tropical Medicine	18(7):716-9	10.13604/j	Included studies
Moe, T. T., M. Gürgen, E. Undersrud, R. Klepp and H. Sola	(2021).	"[A man in his forties with rapid exacerbation of chronic foot ulcers]."	Tidsskr Nor Laegeforen	141(10).	10.4045/tidsskr.20.0730	Other Languages
Mohammed, S. I., E. M. Mikhael, F. T. Ahmed, H. F. Al-Tukmagi and A. L. Jasim	(2016).	"Risk factors for occurrence and recurrence of diabetic foot ulcers among Iraqi diabetic patients."	Diabet Foot Ankle	7: 29605.	10.3402/dfa.v7.29605	Data extraction failed
Molines-Barroso, R. J., J. L. Lázaro-Martínez, F. J. Álvaro-Afonso, I. Sanz-Corbalán, J. L. García-Klepzig and J. Aragón-Sánchez	(2017).	"Validation of an algorithm to predict reulceration in amputation patients with diabetes."	Int Wound J	14(3): 523-528.	10.1111/iwj.12639	Irrelevant study
Molines-Barroso, R. J., J. L. Lázaro-Martínez, J. Aragón-Sánchez, E. García-Morales, D. Carabantes-Alarcón and F. J. Álvaro-Afonso	(2014).	"The influence of the length of the first metatarsal on the risk of reulceration in the feet of patients with diabetes."	Int J Low Extrem Wounds	13(1): 27-32.	10.1177/1534734613516858	Irrelevant study
Molines-Barroso, R. J., J. L. Lázaro-Martínez, J. V. Beneit-Montesinos, F. J. Álvaro-Afonso, E. García-Morales and Y. García-Álvarez	(2019).	"Predictors of Diabetic Foot Reulceration beneath the Hallux."	J Diabetes Res	2019: 9038171.	10.1155/2019/9038171	Data extraction failed
Monami, M., R. Longo, C. M. Desideri, G. Masotti, N. Marchionni and E. Mannucci	(2008).	"The diabetic person beyond a foot ulcer: healing, recurrence, and depressive symptoms."	J Am Podiatr Med Assoc	98(2): 130-136.	10.7547/0980130	Irrelevant study
Moucharafieh, R. C., A. H. Nehme, M. I. Badra and M. J. H. Rahal	(2019).	"Rectus abdominis free tissue transfer in lower extremity reconstruction: Long term follow up in 58 cases."	Injury	50 Suppl 5: S25-s28.	10.1016/j.injury.2019.10.042	Irrelevant study
Moucharafieh, R., J. Wehbe, G. Maalouf and B. Atiyeh	(2008).	"Long-term follow-up on microsurgical free-tissue transfer in foot and ankle reconstruction."	Foot Ankle Surg	14(2): 82-88.	10.1016/j.fas.2007.11.003	Irrelevant study
Moustafa, M., C. Simpson, M. Glover, R. A. Dawson, S. Tesfaye, F. M. Creagh, D. Haddow, R. Short, S. Heller and S. MacNeil	(2004).	"A new autologous keratinocyte dressing treatment for non-healing diabetic neuropathic foot ulcers."	Diabet Med	21(7): 786-789.	10.1111/j.1464-5491.2004.01166.x	Irrelevant study
Mueller, M. J.	(2020).	"Mobility advice to help prevent re-ulceration in diabetes."	Diabetes Metab Res Rev	36 Suppl 1: e3259.	10.1002/dmrr.3259	Irrelevant study
Mueller, M. J., D. R. Sinacore, M. K. Hastings, M. J. Strube and J. E. Johnson	(2003).	"Effect of Achilles tendon lengthening on neuropathic plantar ulcers. A randomized clinical trial."	J Bone Joint Surg Am	85(8): 1436-1445.		Irrelevant study
Mueller, M. J., K. E. Smith, P. K. Commean, D. D. Robertson and J. E. Johnson	(1999).	"Use of computed tomography and plantar pressure measurement for management of neuropathic ulcers in patients with diabetes."	Phys Ther	79(3): 296-307.		Irrelevant study
Mulder, G. D., D. Jahnigen and C. J. Vandepol	(1988).	"The role of injectable collagen in the prevention of recurrent diabetic ulcers."	J Am Podiatr Med Assoc	78(5): 238-242.	10.7547/87507315-78-5-238	Irrelevant study
Muller, I. S., W. J. de Grauw, W. H. van Gerwen, M. L. Bartelink, H. J. van Den Hoogen and G. E. Rutten	(2002).	"Foot ulceration and lower limb amputation in type 2 diabetic patients in dutch primary health care."	Diabetes Care	25(3): 570-574.	10.2337/diacare.25.3.570	Irrelevant study
Musharafieh, R., B. Atiyeh, G. Macari and R. Haidar	(2001).	"Radial forearm fasciocutaneous free-tissue transfer in ankle and foot reconstruction: review of 17 cases."	J Reconstr Microsurg	17(3): 147-150.	10.1055/s-2001-14344	Irrelevant study
Myerson, M. S., M. R. Henderson, T. Saxby and K. W. Short	(1994).	"Management of midfoot diabetic neuroarthropathy."	Foot Ankle Int	15(5): 233-241.	10.1177/107110079401500502	Reviews
Nabuurs-Franssen, M. H., M. S. Huijberts, R. Sleegers and N. C. Schaper	(2005).	"Casting of recurrent diabetic foot ulcers: effective and safe?"	Diabetes Care	28(6): 1493-1494.	10.2337/diacare.28.6.1493	Irrelevant study
Najafi, B., N. D. Reeves and D. G. Armstrong	(2020).	"Leveraging smart technologies to improve the management of diabetic foot ulcers and extend ulcer-free days in remission."	Diabetes Metab Res Rev	36 Suppl 1: e3239.	10.1002/dmrr.3239	Irrelevant study
Nawoczenski, D. A., J. A. Birke, S. L. Graham and E. Koziatek	(1989).	"The neuropathic foot--a management scheme: a case report."	Phys Ther	69(4): 287-291.	10.1093/ptj/69.4.287	Case report
Ndosi, M., A. Wright-Hughes, S. Brown, M. Backhouse, B. A. Lipsky, M. Bhogal, C. Reynolds, P. Vowden, E. B. Jude, J. Nixon and E. A. Nelson	(2018).	"Prognosis of the infected diabetic foot ulcer: a 12-month prospective observational study."	Diabet Med	35(1): 78-88.	10.1111/dme.13537	Irrelevant study
Nehring, P., A. Makowski, B. Mrozikiewicz-Rakowska, A. Sobczyk-Kopcioł, R. Płoski and W. Karnafel	(2015).	"Risk factors of diabetic foot of neuropathic origin in patients with type 2 diabetes."	Endokrynol Pol	66(1): 10-14.	10.5603/ep.2015.0003	Irrelevant study
Nelzén, O., D. Bergqvist and A. Lindhagen	(1997).	"Long-term prognosis for patients with chronic leg ulcers: a prospective cohort study."	Eur J Vasc Endovasc Surg	13(5): 500-508.	10.1016/s1078-5884(97)80179-7	Irrelevant study
Ni P., Yuan L.	(2017).	"[Research progress on influencing factors of foot ulcer recurrence in diabetes]."	Journal of Nursing	24(9):35-38	10.16460/j.issn1008-9969.2017.09.035	Reviews
Nickerson, D. S.	(2010).	"Low recurrence rate of diabetic foot ulcer after nerve decompression."	J Am Podiatr Med Assoc	100(2): 111-115.	10.7547/1000111	Irrelevant study
Nickerson, D. S.	(2013).	"Reconsidering nerve decompression: an overlooked opportunity to limit diabetic foot ulcer recurrence and amputation."	J Diabetes Sci Technol	7(5): 1195-1201.	10.1177/193229681300700537	Irrelevant study
Nickerson, D. S.	(2016).	"Rationale, Science, and Economics of Surgical Nerve Decompression for Diabetic Neuropathy Foot Complications."	Clin Podiatr Med Surg	33(2): 267-282.	10.1016/j.cpm.2015.12.004	Irrelevant study
Nickerson, D. S.	(2017).	"Nerve decompression and neuropathy complications in diabetes: Are attitudes discordant with evidence?"	Diabet Foot Ankle	8(1): 1367209.	10.1080/2000625x.2017.1367209	Irrelevant study
Nickerson, D. S. and A. J. Rader	(2014).	"Nerve decompression after diabetic foot ulceration may protect against recurrence: a 3-year controlled, prospective analysis."	J Am Podiatr Med Assoc	104(1): 66-70.	10.7547/0003-0538-104.1.66	Irrelevant study
Nickerson, D. S. and A. J. Rader	(2013).	"Low long-term risk of foot ulcer recurrence after nerve decompression in a diabetes neuropathy cohort."	J Am Podiatr Med Assoc	103(5): 380-386.	10.7547/1030380	Irrelevant study
Nickerson, D. S. and S. L. Barrett	(2021).	"Comment on IWGDF ulcer prevention guidelines."	Endocrinol Diabetes Metab	4(1): e00169.	10.1002/edm2.169	Comments
Nie, X., J. K. Cai, H. M. Yang, H. A. Xiao, J. H. Wang, N. Wen, Y. J. Zhang and Y. Jin	(2007).	"Successful application of tissue-engineered skin to refractory ulcers."	Clin Exp Dermatol	32(6): 699-701.	10.1111/j.1365-2230.2007.02519.x	Irrelevant study
Nie, X., X. Kuang, G. Liu, Z. Zhong, Y. Ding, J. Yu, J. Liu, S. Li, L. He, H. Su, W. Qin, J. Zhao, Q. Hua and Y. Chen	(2021).	"Tibial cortex transverse transport facilitating healing in patients with recalcitrant non-diabetic leg ulcers."	J Orthop Translat	27: 1-7.	10.1016/j.jot.2020.11.001	Irrelevant study
Nilsen, F. A., M. Molund and K. H. Hvaal	(2018).	"High Incidence of Recurrent Ulceration and Major Amputations Associated With Charcot Foot."	J Foot Ankle Surg	57(2): 301-304.	10.1053/j.jfas.2017.10.008	Irrelevant study
Nishimoto, G. S., C. E. Attinger and P. S. Cooper	(2003).	"Lengthening the Achilles tendon for the treatment of diabetic plantar forefoot ulceration."	Surg Clin North Am	83(3): 707-726.	10.1016/s0039-6109(02)00191-3	Irrelevant study
Norman, G., M. J. Westby, K. Vedhara, F. Game and N. A. Cullum	(2020).	"Effectiveness of psychosocial interventions for the prevention and treatment of foot ulcers in people with diabetes: a systematic review."	Diabet Med	37(8): 1256-1265.	10.1111/dme.14326	Reviews
Ogurtsova, K., S. Morbach, B. Haastert, M. Dubský, G. Rümenapf, D. Ziegler, A. Jirkovska and A. Icks	(2021).	"Cumulative long-term recurrence of diabetic foot ulcers in two cohorts from centres in Germany and the Czech Republic."	Diabetes Res Clin Pract	172: 108621.	10.1016/j.diabres.2020.108621	Irrelevant study
Oliver, N. G., C. E. Attinger, J. S. Steinberg, K. K. Evans, D. Vieweger and P. J. Kim	(2015).	"Influence of Hallux Rigidus on Reamputation in Patients With Diabetes Mellitus After Partial Hallux Amputation."	J Foot Ankle Surg	54(6): 1076-1080.	10.1053/j.jfas.2015.06.007	Irrelevant study
O'Meara, S., N. Cullum, M. Majid and T. Sheldon	(2000).	"Systematic reviews of wound care management: (3) antimicrobial agents for chronic wounds; (4) diabetic foot ulceration."	Health Technol Assess	4(21): 1-237.		Reviews
Örneholm, H., J. Apelqvist, J. Larsson and M. Eneroth	(2017).	"Recurrent and other new foot ulcers after healed plantar forefoot diabetic ulcer."	Wound Repair Regen	25(2): 309-315.	10.1111/wrr.12522	Irrelevant study
Ortak, T., R. Ozdemir, M. G. Ulusoy, Y. O. Tiftikcioglu, O. Karaaslan, U. Kocer and O. Sensoz	(2005).	"Reconstruction of heel defects with a proximally based abductor hallucis muscle flap."	J Foot Ankle Surg	44(4): 265-270.	10.1053/j.jfas.2005.04.001	Irrelevant study
Owings, T. M., J. Apelqvist, A. Stenström, M. Becker, S. A. Bus, A. Kalpen, J. S. Ulbrecht and P. R. Cavanagh	(2009).	"Plantar pressures in diabetic patients with foot ulcers which have remained healed."	Diabet Med	26(11): 1141-1146.	10.1111/j.1464-5491.2009.02835.x	Irrelevant study
Ozkan, O., O. K. Coşkunfirat and H. E. Ozgentaş	(2005).	"Reliability of free-flap coverage in diabetic foot ulcers."	Microsurgery	25(2): 107-112.	10.1002/micr.20094	Case report
Oznur, A. and M. Tokgözoğlu	(2004).	"Closure of central defects of the forefoot with external fixation: a case report."	J Foot Ankle Surg	43(1): 56-59.	10.1053/j.jfas.2003.11.006	Case report
Pacaccio, D. J., S. M. Cazzell, G. J. Halperin, M. A. Kasper, J. M. Neutel, B. D. O'Carroll and A. M. Reyzelman	(2018).	"Human placental membrane as a wound cover for chronic diabetic foot ulcers: a prospective, postmarket, CLOSURE study."	J Wound Care	27(Sup7): S28-s37.	10.12968/jowc.2018.27.Sup7.S28	Irrelevant study
Paisey, R. B., A. Abbott, C. F. Paisey and D. Walker	(2019).	"Diabetic foot ulcer incidence and survival with improved diabetic foot services: an 18-year study."	Diabet Med	36(11): 1424-1430.	10.1111/dme.14045	Irrelevant study
Palena, L. M., L. J. Diaz-Sandoval, E. Gomez-Jaballera, O. Peypoch-Perez, E. Sultato, C. Brigato, E. Brocco and M. Manzi	(2018).	"Drug-coated balloon angioplasty for the management of recurring infrapopliteal disease in diabetic patients with critical limb ischemia."	Cardiovasc Revasc Med	19(1 Pt B): 83-87.	10.1016/j.carrev.2017.06.006	Irrelevant study
Panda, S., S. Khanna, S. K. Singh and S. K. Gupta	(2011).	"Squamous cell carcinoma developing in a diabetic foot ulcer."	Int J Low Extrem Wounds	10(2): 101-103.	10.1177/1534734611412001	Reviews
Panfil, E. M., H. Mayer, W. Junge, J. Laible, E. Lindenberg, A. Trümner, A. Wordel and G. C. Evers	(2002).	"[Wound management in patients with chronic wounds in ambulatory nursing--a pilot study]."	Pflege	15(4): 169-176.	10.1024/1012-5302.15.4.169	Other Languages
Park, T. H. and A. Anand	(2015).	"Management of diabetic foot: Brief synopsis for busy orthopedist."	J Clin Orthop Trauma	6(1): 24-29.	10.1016/j.jcot.2014.10.003	Reviews
Pastar, I., A. P. Sawaya, J. Marjanovic, J. L. Burgess, N. Strbo, K. E. Rivas, T. C. Wikramanayake, C. R. Head, R. C. Stone, I. Jozic, O. Stojadinovic, E. Y. Kornfeld, R. S. Kirsner, H. Lev-Tov and M. Tomic-Canic	(2021).	"Intracellular Staphylococcus aureus triggers pyroptosis and contributes to inhibition of healing due to perforin-2 suppression."	J Clin Invest	131(24).	10.1172/jci133727	Irrelevant study
Patel, V. G. and T. J. Wieman	(1994).	"Effect of metatarsal head resection for diabetic foot ulcers on the dynamic plantar pressure distribution."	Am J Surg	167(3): 297-301.	10.1016/0002-9610(94)90203-8	Irrelevant study
Pecoraro, R. E., J. H. Ahroni, E. J. Boyko and V. L. Stensel	(1991).	"Chronology and determinants of tissue repair in diabetic lower-extremity ulcers."	Diabetes	40(10): 1305-1313.	10.2337/diab.40.10.1305	Irrelevant study
Penny, H., M. Rifkah, A. Weaver, P. Zaki, A. Young, G. Meloy and R. Flores	(2015).	"Dehydrated human amnion/chorion tissue in difficult-to-heal DFUs: a case series."	J Wound Care	24(3): 104; 106-109; 111.	10.12968/jowc.2015.24.3.104	Irrelevant study
Peter-Riesch, B. and J. P. Assal	(1997).	"Teaching diabetic foot care effectively."	J Am Podiatr Med Assoc	87(7): 318-320.	10.7547/87507315-87-7-318	Reviews
Peters, E. J., D. G. Armstrong and L. A. Lavery	(2007).	"Risk factors for recurrent diabetic foot ulcers: site matters."	Diabetes Care	30(8): 2077-2079.	10.2337/dc07-0445	Included studies
Petersen, B. J., G. M. Rothenberg, P. J. Lakhani, M. Zhou, D. R. Linders, J. D. Bloom, K. A. Wood and D. G. Armstrong	(2020).	"Ulcer metastasis? Anatomical locations of recurrence for patients in diabetic foot remission."	J Foot Ankle Res	0.542361	10.1186/s13047-020-0369-3	Irrelevant study
Petersen, B. J., S. A. Bus, G. M. Rothenberg, D. R. Linders, L. A. Lavery and D. G. Armstrong	(2020).	"Recurrence rates suggest delayed identification of plantar ulceration for patients in diabetic foot remission."	BMJ Open Diabetes Res Care	8(1).	10.1136/bmjdrc-2020-001697	Irrelevant study
Petrov, O., M. Pfeifer, M. Flood, W. Chagares and C. Daniele	(1996).	"Recurrent plantar ulceration following pan metatarsal head resection."	J Foot Ankle Surg	35(6): 573-577; discussion 602.	10.1016/s1067-2516(96)80132-3	Irrelevant study
Petrova, N. L., N. K. Donaldson, W. Tang, A. MacDonald, J. Allen, C. Lomas, N. Leech, S. Ainarkar, J. Bevans, P. Plassmann, B. Kluwe, F. Ring, A. Whittam, L. Rogers, J. McMillan, R. Simpson, A. N. A. Donaldson, G. Machin and M. E. Edmonds	(2020).	"Infrared thermography and ulcer prevention in the high-risk diabetic foot: data from a single-blind multicentre controlled clinical trial."	Diabet Med	37(1): 95-104.	10.1111/dme.14152	Irrelevant study
Pham, P. C., P. M. Pham, S. V. Pham, J. M. Miller and P. T. Pham	(2007).	"Hypomagnesemia in patients with type 2 diabetes."	Clin J Am Soc Nephrol	2(2): 366-373.	10.2215/cjn.02960906	Reviews
Phyo, N., W. Tang and V. Kavarthapu	(2021).	"Medium-term outcomes of multi-disciplinary surgical management of non-ischemic diabetic heel ulcers."	J Clin Orthop Trauma	17: 30-36.	10.1016/j.jcot.2021.01.012	Irrelevant study
Pizarro-Duhart, G.	(2005).	"Treatment of diabetic foot ulcers with total contact casts: a critical review of the current literature."	J Wound Care	14(10): 465-467, 469-470.	10.12968/jowc.2005.14.10.26852	Reviews
Plank, J., W. Haas, I. Rakovac, E. Görzer, R. Sommer, A. Siebenhofer and T. R. Pieber	(2003).	"Evaluation of the impact of chiropodist care in the secondary prevention of foot ulcerations in diabetic subjects."	Diabetes Care	26(6): 1691-1695.	10.2337/diacare.26.6.1691	Irrelevant study
Pollard, J. P. and L. P. Le Quesne	(1983).	"Method of healing diabetic forefoot ulcers."	Br Med J (Clin Res Ed)	286(6363): 436-437.	10.1136/bmj.286.6363.436	Reviews
Pound, N., S. Chipchase, K. Treece, F. Game and W. Jeffcoate	(2005).	"Ulcer-free survival following management of foot ulcers in diabetes."	Diabet Med	22(10): 1306-1309.	10.1111/j.1464-5491.2005.01640.x	Reviews
Powell, M. W., D. E. Carnegie and T. J. Burke	(2004).	"Reversal of diabetic peripheral neuropathy and new wound incidence: the role of MIRE."	Adv Skin Wound Care	17(6): 295-300.	10.1097/00129334-200407000-00012	Irrelevant study
Prentice, D., L. Ritchie, J. Crandall, L. Harwood, D. McAuslan, J. A. Lawrence-Murphy, J. Ridley, J. Tigert and B. Wilson	(2009).	"Implementation of a diabetic foot management best practice guideline (BPG) in hemodialysis units."	Cannt j	19(4): 20-24.		Reviews
Price, P.	(2004).	"The diabetic foot: quality of life."	Clin Infect Dis	39 Suppl 2: S129-131.	10.1086/383274	Reviews
Price, P. E.	(2008).	"Education, psychology and 'compliance'."	Diabetes Metab Res Rev	24 Suppl 1: S101-105.	10.1002/dmrr.851	Reviews
Probst, S., C. Saini and M. B. Skinner	(2019).	"Comparison of sterile polyacrylate wound dressing with activated carbon cloth and a standard non-adhesive hydrocellular foam dressing with silver: a randomised controlled trial protocol."	J Wound Care	28(11): 722-728.	10.12968/jowc.2019.28.11.722	Irrelevant study
Pua, B. B., B. E. Muhs, T. Maldonado, E. Ben-Arie, P. Sheehan and P. J. Gagne	(2006).	"Total-contact casting as an adjunct to promote healing of pressure ulcers in amputees."	Vasc Endovascular Surg	40(2): 135-140.	10.1177/153857440604000208	Irrelevant study
Qian H., Xu L., Zhang S., Fang P., Gu X., Zhou Y., Liu H., Gu J., Tang Z., Ning G.	(2013).	"[Disease course of patients with diabetic foot ulcer during one-year follow-up]."	J Intern Med Concepts Pract	8(2):124-127	10.3969/j.issn.1673-6087.2013.02.010	Irrelevant study
Quebedeaux, T. L., L. A. Lavery and D. C. Lavery	(1996).	"The development of foot deformities and ulcers after great toe amputation in diabetes."	Diabetes Care	19(2): 165-167.	10.2337/diacare.19.2.165	Irrelevant study
Rahman, N. A., A. A. Fauzi, T. Y. Chung, L. A. Latif and S. C. Chan	(2020).	"Foot ulcers and their association with diabetic Charcot foot complications."	Aust J Gen Pract	49(1-2): 48-53.	10.31128/ajgp-07-19-4991	Irrelevant study
Ramanujam, C. L. and T. Zgonis	(2010).	"Reverse flow digital artery pedicle flap for closure of diabetic forefoot ulceration."	Diabet Foot Ankle	1	10.3402/dfa.v1i0.5201	Irrelevant study
Ranawaka, R. R., A. Nagahawatte and T. A. Gunasekara	(2015).	"Fusarium onychomycosis: prevalence, clinical presentations, response to itraconazole and terbinafine pulse therapy, and 1-year follow-up in nine cases."	Int J Dermatol	54(11): 1275-1282.	10.1111/ijd.12906	Irrelevant study
Rankin, T. M., J. D. Miller, A. C. Gruessner and D. S. Nickerson	(2015).	"Illustration of Cost Saving Implications of Lower Extremity Nerve Decompression to Prevent Recurrence of Diabetic Foot Ulceration."	J Diabetes Sci Technol	9(4): 873-880.	10.1177/1932296815584796	Irrelevant study
Rasmussen, A., U. Bjerre-Christensen, T. P. Almdal and P. Holstein	(2013).	"Percutaneous flexor tenotomy for preventing and treating toe ulcers in people with diabetes mellitus."	J Tissue Viability	22(3): 68-73.	10.1016/j.jtv.2013.04.001	Irrelevant study
Reiber, G. E., D. G. Smith, C. Wallace, K. Sullivan, S. Hayes, C. Vath, M. L. Maciejewski, O. Yu, P. J. Heagerty and J. LeMaster	(2002).	"Effect of therapeutic footwear on foot reulceration in patients with diabetes: a randomized controlled trial."	Jama	287(19): 2552-2558.	10.1001/jama.287.19.2552	Irrelevant study
Renner, N., S. H. Wirth, G. Osterhoff, T. Böni and M. Berli	(2016).	"Outcome after protected full weightbearing treatment in an orthopedic device in diabetic neuropathic arthropathy (Charcot arthropathy): a comparison of unilaterally and bilaterally affected patients."	BMC Musculoskelet Disord	17(1): 504.	10.1186/s12891-016-1357-4	Irrelevant study
Richard, J. L., A. Sotto, N. Jourdan, C. Combescure, D. Vannereau, M. Rodier and J. P. Lavigne	(2008).	"Risk factors and healing impact of multidrug-resistant bacteria in diabetic foot ulcers."	Diabetes Metab	34(4 Pt 1): 363-369.	10.1016/j.diabet.2008.02.005	Irrelevant study
Richter, M. and S. Zech	(2012).	"Four-stage regimen for operative treatment of diabetic foot ulcer with deformity - a results of 300 patients."	Foot Ankle Surg	18(4): 247-254.	10.1016/j.fas.2012.03.001	Irrelevant study
Ris, H. B. and P. Reber	(1994).	"Preservation of the first ray in a diabetic patient with a penetrating ulcer and arterial insufficiency by use of debridement and external fixation."	Eur J Vasc Surg	8(4): 514-516.	10.1016/s0950-821x(05)80974-0	Irrelevant study
Rizzo, L., A. Tedeschi, E. Fallani, A. Coppelli, V. Vallini, E. Iacopi and A. Piaggesi	(2012).	"Custom-made orthesis and shoes in a structured follow-up program reduces the incidence of neuropathic ulcers in high-risk diabetic foot patients."	Int J Low Extrem Wounds	11(1): 59-64.	10.1177/1534734612438729	Irrelevant study
Roberts, P. and V. Newton	(2011).	"Assessment and management of diabetic foot ulcers."	Br J Community Nurs	16(10): 485-486, 488-490.	10.12968/bjcn.2011.16.10.485	Reviews
Robertson, D. D., M. J. Mueller, K. E. Smith, P. K. Commean, T. Pilgram and J. E. Johnson	(2002).	"Structural changes in the forefoot of individuals with diabetes and a prior plantar ulcer."	J Bone Joint Surg Am	84(8): 1395-1404.	10.2106/00004623-200208000-00016	Irrelevant study
Rodrigues, G. and R. Prabhu	(2016).	"Primary Subcutaneous Hydatid Cyst of the Thigh: An Unusual Site With a Diagnostic Dilemma."	J Cutan Med Surg	20(3): 266-268.	10.1177/1203475415623778	Case report
Roth-Albin, I., S. H. C. Mai, Z. Ahmed, J. Cheng, K. Choong and P. V. Mayer	(2017).	"Outcomes Following Advanced Wound Care for Diabetic Foot Ulcers: A Canadian Study."	Can J Diabetes	41(1): 26-32.	10.1016/j.jcjd.2016.06.007	Irrelevant study
Rümenapf, G. and W. Lang	(2003).	"[Diabetic neuropathic osteoarthropathy (Charcot foot)]."	Zentralbl Chir	128(9): 734-739.	10.1055/s-2003-42749	Other Languages
Rümenapf, G., S. Morbach, U. Rother, C. Uhl, H. Görtz, D. Böckler, C. A. Behrendt, D. Hochlenert, G. Engels and M. Sigl	(2021).	"[Diabetic foot syndrome-Part 1 : Definition, pathophysiology, diagnostics and classification]."	Chirurg	92(1): 81-94.	10.1007/s00104-020-01301-9	Other Languages
Saarinen, E., P. Kauhanen, M. Söderström, A. Albäck and M. Venermo	(2016).	"Long-term Results of Inframalleolar Bypass for Critical Limb Ischaemia."	Eur J Vasc Endovasc Surg	52(6): 815-822.	10.1016/j.ejvs.2016.08.051	Irrelevant study
Sabapathy, S. R. and M. Periasamy	(2016).	"Healing ulcers and preventing their recurrences in the diabetic foot."	Indian J Plast Surg	49(3): 302-313.	10.4103/0970-0358.197238	Irrelevant study
Sage, R. A., J. K. Webster and S. G. Fisher	(2001).	"Outpatient care and morbidity reduction in diabetic foot ulcers associated with chronic pressure callus."	J Am Podiatr Med Assoc	91(6): 275-279.	10.7547/87507315-91-6-275	Irrelevant study
Santema, T. B., P. P. Poyck and D. T. Ubbink	(2016).	"Systematic review and meta-analysis of skin substitutes in the treatment of diabetic foot ulcers: Highlights of a Cochrane systematic review."	Wound Repair Regen	24(4): 737-744.	10.1111/wrr.12434	Reviews
Sanz-Corbalán, I., J. L. Lázaro-Martínez, J. Aragón-Sánchez, E. García-Morales, R. Molines-Barroso and F. J. Alvaro-Afonso	(2015).	"Analysis of Ulcer Recurrences After Metatarsal Head Resection in Patients Who Underwent Surgery to Treat Diabetic Foot Osteomyelitis."	Int J Low Extrem Wounds	14(2): 154-159.	10.1177/1534734615588226	Irrelevant study
Sato, T. and S. Ichioka	(2016).	"Ostectomy and Medial Plantar Artery Flap Reconstruction for Charcot Foot Ulceration Involving the Midfoot."	J Foot Ankle Surg	55(3): 628-632.	10.1053/j.jfas.2015.05.005	Irrelevant study
Sato, T., Y. Yana and S. Ichioka	(2017).	"Free flap reconstruction for diabetic foot limb salvage."	J Plast Surg Hand Surg	51(6): 399-404.	10.1080/2000656x.2017.1285782	Irrelevant study
Scardina, G. A., G. Guercio, C. F. Valenti, D. Tegolo and P. Messina	(2020).	"Videocapillaroscopy of the Oral Mucosa in Patients with Diabetic Foot: Possible Diagnostic Role of Microangiopathic Damage?"	J Clin Med	9(11).	10.3390/jcm9113641	Irrelevant study
Scatena, A., P. Petruzzi, M. Ferrari, L. Rizzo, A. Cicorelli, R. Berchiolli, C. Goretti, I. Bargellini, D. Adami, E. Iacopi, A. Del Corso, R. Cioni and A. Piaggesi	(2012).	"Outcomes of three years of teamwork on critical limb ischemia in patients with diabetes and foot lesions."	Int J Low Extrem Wounds	11(2): 113-119.	10.1177/1534734612448384	Irrelevant study
Schaper, N. C., J. J. Van Netten, J. Apelqvist, B. A. Lipsky and K. Bakker	(2016).	"Prevention and management of foot problems in diabetes: a Summary Guidance for Daily Practice 2015, based on the IWGDF Guidance Documents."	Diabetes Metab Res Rev	32 Suppl 1: 7-15.	10.1002/dmrr.2695	Reviews
Schepers, T., H. A. Berendsen, I. H. Oei and J. Koning	(2010).	"Functional outcome and patient satisfaction after flexor tenotomy for plantar ulcers of the toes."	J Foot Ankle Surg	49(2): 119-122.	10.1053/j.jfas.2009.12.001	Irrelevant study
Schindl, A., M. Schindl, H. Pernerstorfer-Schön, K. Kerschan, R. Knobler and L. Schindl	(1999).	"Diabetic neuropathic foot ulcer: successful treatment by low-intensity laser therapy."	Dermatology	198(3): 314-316.	10.1159/000018140	Irrelevant study
Schmidt, B. M., W. Ye and S. Zhou	(2020).	"Multidrug resistant organism predicts ulcer recurrence following surgical management of diabetic foot osteomyelitis."	Int Wound J	17(6): 1634-1641.	10.1111/iwj.13439	Irrelevant study
Schmidt, R. and K. D. Palitzsch	(2017).	"[Severe emergencies in patients with diabetes]."	MMW Fortschr Med	159(21-22): 77-82.	10.1007/s15006-017-0398-4	Other Languages
Schöni, M., F. W. A. Waibel, D. Bauer, T. Götschi, T. Böni and M. C. Berli	(2021).	"Long-term results after internal partial forefoot amputation (resection): a retrospective analysis."	Arch Orthop Trauma Surg	141(4): 543-554.	10.1007/s00402-020-03441-3	Irrelevant study
Scott Nickerson, D.	(2018).	"Improving outcomes in recurrent and other new foot ulcers after healed plantar forefoot diabetic ulcer."	Wound Repair Regen	26(1): 108-109.	10.1111/wrr.12611	Comments
Scott, J. E., G. J. Hendry and J. Locke	(2016).	"Effectiveness of percutaneous flexor tenotomies for the management and prevention of recurrence of diabetic toe ulcers: a systematic review."	J Foot Ankle Res	0.392361	10.1186/s13047-016-0159-0	Reviews
Seaman, S.	(2005).	"The role of the nurse specialist in the care of patients with diabetic foot ulcers."	Foot Ankle Int	26(1): 19-26.	10.1177/107110070502600104	Irrelevant study
Seidel, D., M. Storck, H. Lawall, G. Wozniak, P. Mauckner, D. Hochlenert, W. Wetzel-Roth, K. Sondern, M. Hahn, G. Rothenaicher, T. Krönert, K. Zink and E. Neugebauer	(2020).	"Negative pressure wound therapy compared with standard moist wound care on diabetic foot ulcers in real-life clinical practice: results of the German DiaFu-RCT."	BMJ Open	10(3): e026345.	10.1136/bmjopen-2018-026345	Irrelevant study
Shahin, T. B., K. V. Vaishnav, M. Watchman, V. Subbian, E. Larson, E. Chnari and D. G. Armstrong	(2017).	"Tissue Augmentation with Allograft Adipose Matrix For the Diabetic Foot in Remission."	Plast Reconstr Surg Glob Open	5(10): e1555.	10.1097/gox.0000000000001555	Irrelevant study
Shaikh, N., P. Vaughan, K. Varty, A. P. Coll and A. H. Robinson	(2013).	"Outcome of limited forefoot amputation with primary closure in patients with diabetes."	Bone Joint J	95-b(8): 1083-1087.	10.1302/0301-620x.95b8.31280	Irrelevant study
Shao, J. M., X. G. Wang, C. H. Yu and C. M. Han	(2020).	"[Teicoplanin-induced hypersensitivity syndrome in a diabetic foot patient with malignant ulcer]."	Zhonghua Shao Shang Za Zhi	36(8): 747-750.	10.3760/cma.j.cn501120-20190617-00273	Irrelevant study
Shen, J. F., R. M. Jiang, Z. Q. Wang, M. Li, J. Li, S. Y. Xie and J. J. Kang	(2020).	"[Recurrence and influencing factors of diabetic foot ulcer in patients with type 2 diabetes mellitus]."	Zhonghua Shao Shang Za Zhi	36(10): 947-952.	10.3760/cma.j.cn501120-20190726-00315	Included studies
Shettigar, K. and T. S. Murali	(2020).	"Virulence factors and clonal diversity of Staphylococcus aureus in colonization and wound infection with emphasis on diabetic foot infection."	Eur J Clin Microbiol Infect Dis	39(12): 2235-2246.	10.1007/s10096-020-03984-8	Irrelevant study
Sibbald, R. G., G. Torrance, M. Hux, C. Attard and N. Milkovich	(2003).	"Cost-effectiveness of becaplermin for nonhealing neuropathic diabetic foot ulcers."	Ostomy Wound Manage	49(11): 76-84.		Irrelevant study
Siebach, A., M. Traßl and A. Imdahl	(2014).	"[Therapy of chronic crural ulcers from the perspective of a surgeon]."	MMW Fortschr Med	156(18): 44-46.		Other Languages
Singer, A.	(1976).	"Surgical treatment of mal perforans."	Arch Surg	111(9): 964-968.	10.1001/archsurg.1976.01360270036006	Reviews
Skafjeld, A., M. M. Iversen, I. Holme, L. Ribu, K. Hvaal and B. K. Kilhovd	(2015).	"A pilot study testing the feasibility of skin temperature monitoring to reduce recurrent foot ulcers in patients with diabetes--a randomized controlled trial."	BMC Endocr Disord	0.663194	10.1186/s12902-015-0054-x	Irrelevant study
Smith, D. G., M. Assal, G. E. Reiber, C. Vath, J. LeMaster and C. Wallace	(2003).	"Minor environmental trauma and lower extremity amputation in high-risk patients with diabetes: incidence, pivotal events, etiology, and amputation level in a prospectively followed cohort."	Foot Ankle Int	24(9): 690-695.	10.1177/107110070302400907	Irrelevant study
Smith, K., A. Collier, E. M. Townsend, L. E. O'Donnell, A. M. Bal, J. Butcher, W. G. Mackay, G. Ramage and C. Williams	(2016).	"One step closer to understanding the role of bacteria in diabetic foot ulcers: characterising the microbiome of ulcers."	BMC Microbiol	0.704167	10.1186/s12866-016-0665-z	Irrelevant study
Smith, S. E. and J. Miller	(2020).	"The Safety and Effectiveness of the Percutaneous Flexor Tenotomy in Healing Neuropathic Apical Toe Ulcers in the Outpatient Setting."	Foot Ankle Spec	13(2): 123-131.	10.1177/1938640019843314	Irrelevant study
Soliman, M. and S. M. Rajbhandari	(2013).	"Assessing outcome of diabetic foot ulcers and multidisciplinary foot clinic."	Curr Diabetes Rev	9(5): 397-401.	10.2174/15733998113099990075	Irrelevant study
Sonthalia, S., D. Jakhar, P. Yadav and I. Kaur	(2019).	"Chemical Peeling as an Innovative Treatment Alternative to Oral Antifungals for Onychomycosis in Special Circumstances."	Skin Appendage Disord	5(3): 181-185.	10.1159/000495152	Irrelevant study
Sørensen, M. L. B., R. B. Jansen, T. Wilbek Fabricius, B. Jørgensen and O. L. Svendsen	(2019).	"Healing of Diabetic Foot Ulcers in Patients Treated at the Copenhagen Wound Healing Center in 1999/2000 and in 2011/2012."	J Diabetes Res	2019: 6429575.	10.1155/2019/6429575	Irrelevant study
Steed, D. L.	(2006).	"Clinical evaluation of recombinant human platelet-derived growth factor for the treatment of lower extremity ulcers."	Plast Reconstr Surg	117(7 Suppl): 143S-149S; discussion 150S-151S.	10.1097/01.prs.0000222526.21512.4c	Irrelevant study
Steed, D. L., H. D. Edington and M. W. Webster	(1996).	"Recurrence rate of diabetic neurotrophic foot ulcers healed using topical application of growth factors released from platelets."	Wound Repair Regen	4(2): 230-233.	10.1046/j.1524-475X.1996.40210.x	Data extraction failed
Stevens, M. J., D. E. Goss, A. V. Foster, D. Pitei, M. E. Edmonds and P. J. Watkins	(1993).	"Abnormal digital pressure measurements in diabetic neuropathic foot ulceration."	Diabet Med	10(10): 909-915.	10.1111/j.1464-5491.1993.tb00006.x	Irrelevant study
Stevens, M. J., M. E. Edmonds, A. V. Foster and P. J. Watkins	(1992).	"Selective neuropathy and preserved vascular responses in the diabetic Charcot foot."	Diabetologia	35(2): 148-154.	10.1007/bf00402547	Irrelevant study
Stoekenbroek, R. M., T. B. Santema, M. J. Koelemay, R. A. van Hulst, D. A. Legemate, J. A. Reekers and D. T. Ubbink	(2015).	"Is additional hyperbaric oxygen therapy cost-effective for treating ischemic diabetic ulcers? Study protocol for the Dutch DAMOCLES multicenter randomized clinical trial?"	J Diabetes	7(1): 125-132.	10.1111/1753-0407.12155	Irrelevant study
Striesow, F.	(1998).	"[Special manufactured shoes for prevention of recurrent ulcer in diabetic foot syndrome]."	Med Klin (Munich)	93(12): 695-700.	10.1007/bf03044805	Other Languages
Suryani, M., W. Samekto, N. Heri, H. Susanto and L. Dwiantoro	(2021).	"Effect of foot-ankle flexibility and resistance exercise in the secondary prevention of plantar foot diabetic ulcer."	J Diabetes Complications	35(9): 107968.	10.1016/j.jdiacomp.2021.107968	Irrelevant study
Tabanjeh, S. F., D. Hyassat, H. Jaddou, N. A. Younes, A. A. Robert and K. Ajlouni	(2020).	"The Frequency and Risk Factors of Diabetic Foot Ulcer Recurrence Among Jordanian Patients with Diabetes."	Curr Diabetes Rev	16(8): 910-915.	10.2174/1573399816666200109094329	Included studies
Tajaddini, A., H. M. Scoffone, G. Botek and B. L. Davis	(2007).	"Laser-induced auto-fluorescence (LIAF) as a method for assessing skin stiffness preceding diabetic ulcer formation."	J Biomech	40(4): 736-741.	10.1016/j.jbiomech.2006.10.011	Irrelevant study
Tamir, E., A. S. Finestone, E. Avisar and G. Agar	(2016).	"Mini-Invasive floating metatarsal osteotomy for resistant or recurrent neuropathic plantar metatarsal head ulcers."	J Orthop Surg Res	11(1): 78.	10.1186/s13018-016-0414-x	Irrelevant study
Tamir, E., A. S. Finestone, E. Avisar and G. Agar	(2016).	"Toe-Sparing Surgery for Neuropathic Toe Ulcers With Exposed Bone or Joint in an Outpatient Setting: A Retrospective Study."	Int J Low Extrem Wounds	15(2): 142-147.	10.1177/1534734616636311	Irrelevant study
Tamir, E., J. Tamir, Y. Beer, Y. Kosashvili and A. S. Finestone	(2015).	"Resection Arthroplasty for Resistant Ulcers Underlying the Hallux in Insensate Diabetics."	Foot Ankle Int	36(8): 969-975.	10.1177/1071100715577952	Irrelevant study
Tamir, E., M. Tamar, M. Ayalon, S. Koren, N. Shohat and A. S. Finestone	(2021).	"Effect of Mini-invasive Floating Metatarsal Osteotomy on Plantar Pressure in Patients With Diabetic Plantar Metatarsal Head Ulcers."	Foot Ankle Int	42(5): 536-543.	10.1177/1071100720976099	Irrelevant study
Tamir, E., Y. Smorgick, G. Z. Ron, R. Gilat, G. Agar and A. S. Finestone	(2020).	"Mini Invasive Floating Metatarsal Osteotomy for Diabetic Foot Ulcers Under the First Metatarsal Head: A Case Series."	Int J Low Extrem Wounds: 1534734620934579.	10.1177/1534734620934579		Irrelevant study
Tan Dat, H., T. Chi Thanh, P. Le An and N. Thy Khue	(2023).	"The High Re-Ulceration Rate in Lower Extremity Amputation Intervention in Type 2 Diabetic Vietnamese Patients After 24-Month Follow-Up at Cho Ray Hospital, Vietnam."	Health Serv Insights	16: 11786329231174336.	10.1177/11786329231174336	Included studies
Tan, L. S.	(2010).	"The clinical use of the 10g monofilament and its limitations: a review."	Diabetes Res Clin Pract	90(1): 1-7.	10.1016/j.diabres.2010.06.021	Reviews
Tanaka, R., H. Masuda, S. Kato, K. Imagawa, K. Kanabuchi, C. Nakashioya, F. Yoshiba, T. Fukui, R. Ito, M. Kobori, M. Wada, T. Asahara and M. Miyasaka	(2014).	"Autologous G-CSF-mobilized peripheral blood CD34+ cell therapy for diabetic patients with chronic nonhealing ulcer."	Cell Transplant	23(2): 167-179.	10.3727/096368912x658007	Irrelevant study
Tchanque-Fossuo, C. N., A. M. Wishy, K. I. M. West, D. L. Dawson, S. E. Dahle and J. G. Carson	(2018).	"Reclaiming Autologous Amputated Tissue for Limb Salvage of a Diabetic Foot Burn with Underlying Critical Limb Ischemia."	Adv Skin Wound Care	31(1): 596-600.	10.1097/01.ASW.0000526604.26748.3d	Irrelevant study
Tchero, H., C. Herlin, F. Bekara, P. Kangambega, F. Sergiu and L. Teot	(2017).	"Failure rates of artificial dermis products in treatment of diabetic foot ulcer: A systematic review and network meta-analysis."	Wound Repair Regen	25(4): 691-696.	10.1111/wrr.12554	Reviews
Tchero, H., P. Kangambega, L. Noubou, B. Becsangele, S. Fluieraru and L. Teot	(2018).	"Antibiotic therapy of diabetic foot infections: A systematic review of randomized controlled trials."	Wound Repair Regen	26(5): 381-391.	10.1111/wrr.12649	Reviews
Teng, Y. J., Y. P. Li, J. W. Wang, K. H. Yang, Y. C. Zhang, Y. J. Wang, J. H. Tian, B. Ma, J. M. Wang and X. Yan	(2010).	"Bioengineered skin in diabetic foot ulcers."	Diabetes Obes Metab	12(4): 307-315.	10.1111/j.1463-1326.2009.01164.x	Reviews
Terabe, Y., N. Kaneko, K. Nakabayashi, A. Matsui and H. Ando	(2021).	"Long-term efficient management of diabetic foot ulcer using simultaneous foot ulcer closure and surgical off-loading."	JPRAS Open	30: 1-5.	10.1016/j.jpra.2021.04.012	Irrelevant study
Thai, D. Q., Y. K. Jung, H. M. Hahn and I. J. Lee	(2021).	"Factors affecting the outcome of lower extremity osteomyelitis treated with microvascular free flaps: an analysis of 65 patients."	J Orthop Surg Res	16(1): 535.	10.1186/s13018-021-02686-x	Irrelevant study
Thompson, P., D. S. Hanson, D. Langemo and J. Anderson	(2019).	"Comparing Human Amniotic Allograft and Standard Wound Care When Using Total Contact Casting in the Treatment of Patients with Diabetic Foot Ulcers."	Adv Skin Wound Care	32(6): 272-277.	10.1097/01.Asw.0000557831.78645.85	Irrelevant study
Tian, L., Y. Aikebaier, Y. Tan, F. Li, B. Gao, L. Cheng, D. He and L. Qu	(2020).	"[Clinical application of nose ring drain in severe diabetic foot infection]."	Zhongguo Xiu Fu Chong Jian Wai Ke Za Zhi	34(8): 990-993.	10.7507/1002-1892.202003190	Irrelevant study
Tyrrell, W.	(1999).	"Orthotic intervention in patients with diabetic foot ulceration."	J Wound Care	8(10): 530-532.	10.12968/jowc.1999.8.10.26212	Reviews
Tzeng, Y. S., S. C. Deng, C. H. Wang, J. C. Tsai, T. M. Chen and T. Burnouf	(2013).	"Treatment of nonhealing diabetic lower extremity ulcers with skin graft and autologous platelet gel: a case series."	Biomed Res Int	2013: 837620.	10.1155/2013/837620	Irrelevant study
Uccioli, L., E. Faglia, G. Monticone, F. Favales, L. Durola, A. Aldeghi, A. Quarantiello, P. Calia and G. Menzinger	(1995).	"Manufactured shoes in the prevention of diabetic foot ulcers."	Diabetes Care	18(10): 1376-1378.	10.2337/diacare.18.10.1376	Reviews
Uccioli, L., L. Mancini, A. Giordano, A. Solini, P. Magnani, A. Manto, P. Cotroneo, A. V. Greco and G. Ghirlanda	(1992).	"Lower limb arterio-venous shunts, autonomic neuropathy and diabetic foot."	Diabetes Res Clin Pract	16(2): 123-130.	10.1016/0168-8227(92)90083-4	Reviews
Ulbrecht, J. S., T. Hurley, D. T. Mauger and P. R. Cavanagh	(2014).	"Prevention of recurrent foot ulcers with plantar pressure-based in-shoe orthoses: the CareFUL prevention multicenter randomized controlled trial."	Diabetes Care	37(7): 1982-1989.	10.2337/dc13-2956	Irrelevant study
van Acker, K., P. Léger, A. Hartemann, A. Chawla and M. K. Siddiqui	(2014).	"Burden of diabetic foot disorders, guidelines for management and disparities in implementation in Europe: a systematic literature review."	Diabetes Metab Res Rev	30(8): 635-645.	10.1002/dmrr.2523	Reviews
Van Bael, K., G. Van der Tempel, I. Claus, S. Speybrouck, J. De Coster, S. De Laere, E. Debing and D. Aerden	(2016).	"Gastrocnemius fascia release under local anaesthesia as a treatment for neuropathic foot ulcers in diabetic patients: a short series."	Acta Chir Belg	116(6): 367-371.	10.1080/00015458.2016.1192378	Irrelevant study
van Netten, J. J., A. Raspovic, L. A. Lavery, M. Monteiro-Soares, A. Rasmussen, I. C. N. Sacco and S. A. Bus	(2020).	"Prevention of foot ulcers in the at-risk patient with diabetes: a systematic review."	Diabetes Metab Res Rev	36 Suppl 1: e3270.	10.1002/dmrr.3270	Reviews
van Netten, J. J., P. E. Price, L. A. Lavery, M. Monteiro-Soares, A. Rasmussen, Y. Jubiz and S. A. Bus	(2016).	"Prevention of foot ulcers in the at-risk patient with diabetes: a systematic review."	Diabetes Metab Res Rev	32 Suppl 1: 84-98.	10.1002/dmrr.2701	Reviews
Vanlerberghe, B., F. Devemy, A. Duhamel, P. Guerreschi and D. Torabi	(2014).	"[Conservative surgical treatment for diabetic foot ulcers under the metatarsal heads. A retrospective case-control study]."	Ann Chir Plast Esthet	59(3): 161-169.	10.1016/j.anplas.2013.07.008	Other Languages
Vaseenon, T., S. Thitiboonsuwan, C. Cheewawattanachai, P. Pimchoo and A. Phanphaisarn	(2014).	"Off-loading total contact cast in combination with hydrogel and foam dressing for management of diabetic plantar ulcer of the foot."	J Med Assoc Thai	97(12): 1319-1324.		Reviews
Venkatesan, P., S. Lawn, R. M. Macfarlane, E. M. Fletcher, R. G. Finch and W. J. Jeffcoate	(1997).	"Conservative management of osteomyelitis in the feet of diabetic patients."	Diabet Med	14(6): 487-490.	10.1002/(sici)1096-9136(199706)14:6<487::Aid-dia373>3.0.Co;2-q	Reviews
Veves, A., C. Manes, H. J. Murray, M. J. Young and A. J. Boulton	(1993).	"Painful neuropathy and foot ulceration in diabetic patients."	Diabetes Care	16(8): 1187-1189.	10.2337/diacare.16.8.1187	Reviews
Veves, A., V. Falanga, D. G. Armstrong and M. L. Sabolinski	(2001).	"Graftskin, a human skin equivalent, is effective in the management of noninfected neuropathic diabetic foot ulcers: a prospective randomized multicenter clinical trial."	Diabetes Care	24(2): 290-295.	10.2337/diacare.24.2.290	Irrelevant study
Vijay, V., D. V. Narasimham, R. Seena, C. Snehalatha and A. Ramachandran	(2000).	"Clinical profile of diabetic foot infections in south India--a retrospective study."	Diabet Med	17(3): 215-218.	10.1046/j.1464-5491.2000.00254.x	Irrelevant study
Vileikyte, L. and J. S. Gonzalez	(2014).	"Recognition and management of psychosocial issues in diabetic neuropathy."	Handb Clin Neurol	126: 195-209.	10.1016/b978-0-444-53480-4.00013-8	Irrelevant study
Viswanathan, V.	(2007).	"The diabetic foot: perspectives from Chennai, South India."	Int J Low Extrem Wounds	6(1): 34-36.	10.1177/1534734606297987	Irrelevant study
Viswanathan, V., J. R. Wadud, S. Madhavan, S. Rajasekar, S. Kumpatla, J. K. Lutale and Z. G. Abbas	(2010).	"Comparison of post amputation outcome in patients with type 2 diabetes from specialized foot care centres in three developing countries."	Diabetes Res Clin Pract	88(2): 146-150.	10.1016/j.diabres.2010.02.015	Irrelevant study
Vuorisalo, S., M. Venermo and M. Lepäntalo	(2009).	"Treatment of diabetic foot ulcers."	J Cardiovasc Surg (Torino)	50(3): 275-291.		Reviews
Waaijman, R., M. de Haart, M. L. Arts, D. Wever, A. J. Verlouw, F. Nollet and S. A. Bus	(2014).	"Risk factors for plantar foot ulcer recurrence in neuropathic diabetic patients."	Diabetes Care	37(6): 1697-1705.	10.2337/dc13-2470	Included studies
Waaijman, R., R. Keukenkamp, M. de Haart, W. P. Polomski, F. Nollet and S. A. Bus	(2013).	"Adherence to wearing prescription custom-made footwear in patients with diabetes at high risk for plantar foot ulceration."	Diabetes Care	36(6): 1613-1618.	10.2337/dc12-1330	Irrelevant study
Wachsmann, A., M. Maga, M. Schönborn, M. Olszewska, M. Blukacz, M. Cebeńko, A. Trynkiewicz and P. Maga	(2019).	"Impact of pre-operative glycated haemoglobin A1C level on 1-year outcomes of endovascular treatment in patients with critical limb ischemia in the course of diabetes mellitus."	Folia Med Cracov	59(1): 49-60.		Irrelevant study
Wagner, A., R. Fuhrmann and A. Roth	(2005).	"Charcot foot treated by correction and arthrodesis of the hindfoot."	Oper Orthop Traumatol	17(4-5): 554-562.	10.1007/s00064-005-1146-y	Irrelevant study
Waldecker, U.	(2011).	"[Arthrodesis with subsequent screw fixation in the treatment of diabetic Charcot hind- and midfoot arthropathy]."	Z Orthop Unfall	149(4): 402-406.	10.1055/s-0030-1271049	Other Languages
Walters, E. T., M. Pandya, N. Rajpal, M. M. Abboud, T. Elmarsafi, J. S. Steinberg, K. K. Evans, C. E. Attinger and P. J. Kim	(2020).	"Long Term Outcomes of Split-Thickness Skin Grafting to the Plantar Foot."	J Foot Ankle Surg	59(3): 498-501.	10.1053/j.jfas.2019.09.027	Irrelevant study
Wang G，Yue R S，Gong G M.	(2023).	"[A case-control study of risk factors for recurrence of diabetic foot ulcer after complete healing]."	Chinese General Practice	26(15):1857-1862.	10.12114/j.issn.1007-9572.2022.0888	Irrelevant study
Wang H., Lei Y., Yan J., Lin J., Lin L., Huang F.	(2022).	"[Influence of Interventional Surgery under DSA on Ulcer Recurrence Rate and Pain Degree in Patients with Diabetic Foot]."	Diabetes New World	2022(8):184-186	10.16658/j.cnki.1672-4062.2022.15.184	Irrelevant study
Wang Y., Qiu X., Pan L.	(2023).	"[Development of a prediction model for recurrence of healing diabetes foot ulcer]."	Mil Nurs	40(05):62-65	10. 3969/j. issn.2097‐1826. 2023.05. 015	Data extraction failed
Wang, S., Y. He, L. Xu, S. Zhang, X. Gu, J. Gu, J. Shi, Y. Shen and Z. Tang	(2018).	"Association between QTc interval prolongation and outcomes of diabetic foot ulcers: Data from a 4-year follow-up study in China."	Diabetes Res Clin Pract	138: 26-34.	10.1016/j.diabres.2018.01.021	Irrelevant study
Wang, Y., J. Zhou, F. Yan, G. Li, X. Duan, H. Pan and J. He	(2015).	"Comparison of Arthrodesis with Total Contact Casting for Midfoot Ulcerations Associated with Charcot Neuroarthropathy."	Med Sci Monit	21: 2141-2148.	10.12659/msm.893677	Irrelevant study
Warriner, R. A., 3rd and H. W. Hopf	(2012).	"The effect of hyperbaric oxygen in the enhancement of healing in selected problem wounds."	Undersea Hyperb Med	39(5): 923-935.		Irrelevant study
Wei L., Wang Y., Sun Y.	(2023).	"[Application value of Wound, Ischemia and foot Infection classification predicting recurrence of diabetic foot ulcer within 1 year and construction of prediction model]."	Journal of Vascular and Endovascular Surgery	9(12):1454-1459	10.19418/j.cnki.issn2096-0646.2023.12.10	Irrelevant study
Wei, J. Y., S. X. Li and G. Z. Lyu	(2021).	"Comment on: Cooling Intervention (MUSTCOOL) for Prevention of Lower Extremity Ulcer Recurrence: A Randomized Controlled Trial."	J Wound Ostomy Continence Nurs	48(5): 471.	10.1097/won.0000000000000799	Comments
Weiner, R. D., L. M. Hlad and D. R. McKenna	(2011).	"Recurrence of diabetic pedal ulcerations following tendo-achilles lengthening."	Diabet Foot Ankle	2	10.3402/dfa.v2i0.6417	Irrelevant study
Weinzweig, N. and B. W. Davies	(1998).	"Foot and ankle reconstruction using the radial forearm flap: a review of 25 cases."	Plast Reconstr Surg	102(6): 1999-2005.	10.1097/00006534-199811000-00029	Irrelevant study
Westby, M., G. Norman, K. Vedhara, F. Game and N. Cullum	(2020).	"Psychosocial and behavioural prognostic factors for diabetic foot ulcer development and healing: a systematic review."	Diabet Med	37(8): 1244-1255.	10.1111/dme.14310	Reviews
Williams, M. L. and J. E. Holewinski	(2015).	"Use of a human acellular dermal wound matrix in patients with complex wounds and comorbidities."	J Wound Care	24(6): 261-262, 264-267.	10.12968/jowc.2015.24.6.261	Irrelevant study
Winkley, K., D. Stahl, T. Chalder, M. E. Edmonds and K. Ismail	(2007).	"Risk factors associated with adverse outcomes in a population-based prospective cohort study of people with their first diabetic foot ulcer."	J Diabetes Complications	21(6): 341-349.	10.1016/j.jdiacomp.2007.09.004	Irrelevant study
Winkley, K., D. Stahl, T. Chalder, M. E. Edmonds and K. Ismail	(2009).	"Quality of life in people with their first diabetic foot ulcer: a prospective cohort study."	J Am Podiatr Med Assoc	99(5): 406-414.	10.7547/0990406	Irrelevant study
Wu Y., Wang R., Gu Y., Shi X.	(2021).	"[Clinical efficacy of Ozagrel in the treatment of elderly patients with diabetic foot and analysis of related factors affecting recurrence]."	Journal of Navy Medicine	42(1):90-93	10.3969 /j. issn.1009-0754. 2021. 01. 025	Irrelevant study
Wukich, D. K., K. M. Raspovic, K. B. Hobizal and D. Sadoskas	(2016).	"Surgical management of Charcot neuroarthropathy of the ankle and hindfoot in patients with diabetes."	Diabetes Metab Res Rev	32 Suppl 1: 292-296.	10.1002/dmrr.2748	Irrelevant study
Wuri Kartika, A., W. Widyatuti and E. Rekawati	(2021).	"The effectiveness of home-based nursing intervention in the elderly with recurrent diabetic foot ulcers: A case report."	J Public Health Res	10(2).	10.4081/jphr.2021.2162	Case report
Xia L., Sun J., Zhuang R., Liang C.	(2023).	"[Bibliometric Analysis of Related Research on Recurrent diabetes Foot Ulcer]."	Chinese General Practice Nursing	21(18):2458-62	10. 12104/j. issn. 1674‐4748. 2023. 18. 003	Irrelevant study
Xie X.	(2020).	"[Analysis of factors affecting the recurrence of diabetic foot ulcers wounds after wound healing]."	Nursing Practice and Research	17(15):23-25	10.3969/ j.issn.1672-9676. 2020.15.007	Irrelevant study
Xie Z, Chen Y, Xiong Y, Chen P, Yang X	(2018).	"[Influencing factors of recurrences of the healed diabetic foot ulcers]."	Chin J Mult Organ Dis Elderly	17(7):501-4	10.11915j	Included studies
Xu J., Su J., Hu T., Hong Y., He C.	(2019).	"[Research progress on recurrence factors and prevention strategies of diabetes foot ulcer]."	Journal of Nursing	34(11):105-108	10.3870-j.issn.1001-4152.2019.11.105	Reviews
Xu, L., H. Qian, J. Gu, J. Shi, X. Gu and Z. Tang	(2013).	"Heart failure in hospitalized patients with diabetic foot ulcers: clinical characteristics and their relationship with prognosis."	J Diabetes	5(4): 429-438.	10.1111/1753-0407.12062	Irrelevant study
Yadav, C., R. M. Srikantiah, P. Manjrekar, M. T. Shenoy and D. Chaudhury	(2020).	"Assessment of Mineral Pathophysiology in Patients with Diabetic Foot Ulcer."	Biol Trace Elem Res	195(2): 366-372.	10.1007/s12011-019-01868-3	Irrelevant study
Yammine, K. and C. Assi	(2019).	"A Meta-Analysis of the Outcomes of Split-Thickness Skin Graft on Diabetic Leg and Foot Ulcers."	Int J Low Extrem Wounds	18(1): 23-30.	10.1177/1534734619832123	Irrelevant study
Yammine, K. and C. Assi	(2020).	"A Meta-analysis of the Types and Outcomes of Conservative Excisional Surgery for Recalcitrant or Infected Diabetic Toe Ulcers."	Foot Ankle Spec	13(2): 152-160.	10.1177/1938640019857795	Irrelevant study
Yammine, K. and C. Assi	(2020).	"Surgery Versus Nonsurgical Methods in Treating Neuropathic Plantar Forefoot Ulcers: A Meta-Analysis of Comparative Studies."	Int J Low Extrem Wounds: 1534734620923425.	10.1177/1534734620923425		Irrelevant study
Yammine, K. and C. Assi	(2020).	"Surgical Offloading Techniques Should be Used More Often and Earlier in Treating Forefoot Diabetic Ulcers: An Evidence-Based Review."	Int J Low Extrem Wounds	19(2): 112-119.	10.1177/1534734619888361	Irrelevant study
Yammine, K. and C. Assi	(2021).	"A Meta-Analysis of the Outcomes of Resection Arthroplasty for Resistant Hallucal Diabetic Ulcers."	J Foot Ankle Surg	60(4): 795-801.	10.1053/j.jfas.2020.04.025	Irrelevant study
Yammine, K. and C. Assi	(2021).	"A Systematic Review on the Outcomes of the Fillet Flap in Treating Diabetic and Ischemic Forefoot Ulcers."	Plast Surg (Oakv)	29(3): 178-183.	10.1177/2292550320936684	Irrelevant study
Yammine, K., M. Nahed and C. Assi	(2019).	"Metatarsal Osteotomies for Treating Neuropathic Diabetic Foot Ulcers: A Meta-analysis."	Foot Ankle Spec	12(6): 555-562.	10.1177/1938640018819784	Irrelevant study
Yammine, K., N. Kheir and C. Assi	(2021).	"A Meta-Analysis of the Outcomes of Metatarsal Head Resection for the Treatment of Neuropathic Diabetic Foot Ulcers."	Adv Wound Care (New Rochelle)	10(2): 81-90.	10.1089/wound.2020.1261	Irrelevant study
Yan, Z., D. Chen, L. Yao, C. Wang and X. W. Ran	(2021).	"Diabetes coexistent with Charcot-Marie-Tooth disease presenting as a recurrent foot ulcer misdiagnosed as diabetic foot: A case report."	J Diabetes Investig	12(11): 2099-2101.	10.1111/jdi.13574	Case report
Yao, M., K. Attalla, Y. Ren, M. A. French and V. R. Driver	(2013).	"Ease of use, safety, and efficacy of integra bilayer wound matrix in the treatment of diabetic foot ulcers in an outpatient clinical setting: a prospective pilot study."	J Am Podiatr Med Assoc	103(4): 274-280.	10.7547/1030274	Irrelevant study
Yavuz, M., A. Ersen, A. Monga, L. A. Lavery, A. G. Garrett, Y. Salem, G. B. Hirschman and R. Myers	(2020).	"Temperature- and Pressure-Regulating Insoles for Prevention of Diabetic Foot Ulcers."	J Foot Ankle Surg	59(4): 685-688.	10.1053/j.jfas.2019.05.009	Irrelevant study
Yazaki, M., T. Tokuda, M. Matsuda, M. Shindo and N. Yanagisawa	(1994).	"[A case of transverse myelopathy caused by pyogenic vertebral osteomyelitis having extended from a pedal ulcer]."	Rinsho Shinkeigaku	34(4): 371-376.		Other Languages
Yazdanpanah, L., M. Nasiri and S. Adarvishi	(2015).	"Literature review on the management of diabetic foot ulcer."	World J Diabetes	6(1): 37-53.	10.4239/wjd.v6.i1.37	Reviews
Yercan, H. S., T. Ozalp and G. Okcu	(2007).	"Reconstruction of diabetic foot ulcers by lateral supramalleolar flap."	Saudi Med J	28(6): 872-876.		Irrelevant study
Yu, J., Q. Hua, X. Kuang, J. Liu, G. Liu, S. Li, X. Nie, H. Su, Y. Ding, Z. Zhong, J. Yang, L. He and Y. Chen	(2021).	"[Treatment of severe diabetic foot ulcer using tibia transverse transport combined with nose ring drain]."	Zhongguo Xiu Fu Chong Jian Wai Ke Za Zhi	35(8): 984-988.	10.7507/1002-1892.202103039	Irrelevant study
Yuan, Y., X. Ding, Z. Jing, H. Lu, K. Yang, Y. Wang and H. Xu	(2021).	"Modified tibial transverse transport technique for the treatment of ischemic diabetic foot ulcer in patients with type 2 diabetes."	J Orthop Translat	29: 100-105.	10.1016/j.jot.2021.04.006	Irrelevant study
Zeng B., Li H., Song Y.	(2022).	"[Influence of Comprehensive Rehabilitation Therapy on Healing and Recurrence of Diabetic Foot Ulcer]."	Diabetes New World	2022(4):178-180	10.16658/j.cnki.1672-4062.2022.08.178	Irrelevant study
Zeng, X., Y. Tang, K. Hu, W. Jiao, L. Ying, L. Zhu, J. Liu and J. Xu	(2017).	"Three-week topical treatment with placenta-derived mesenchymal stem cells hydrogel in a patient with diabetic foot ulcer: A case report."	Medicine (Baltimore)	96(51): e9212.	10.1097/md.0000000000009212	Case report
Zhang J., Li H., Li X., Yao D., Ma H., Ma Q.	(2023).	"[Construction of Recurrence Risk Prediction Model for Diabetic Foot Ulcer on the Basis of Logistic Regression， Support Vector Machine and BP Neural Network Model]."	Chinese General Practice	26(32):4013-4019.	10.12114/j.issn.1007- 9572.2023.0175	Irrelevant study
Zhang, L., G. Fu, Y. Deng, Y. Nong, J. Huang, X. Huang, F. Wei, Y. Yu, L. Huang, W. Zhang, M. Tang, L. Deng, J. Han, X. Zhou, Q. Wang and W. Lu	(2023).	"Risk factors for foot ulcer recurrence in patients with comorbid diabetic foot osteomyelitis and diabetic nephropathy: A 3-year follow-up study."	Int Wound J	20(1): 173-182.	10.1111/iwj.13861	Included studies
Zhang, Z. X., L. J. Lu and Z. G. Liu	(2002).	"[Treatment of refractory ulcers on sole of forefoot with reversed medial plantar flap]."	Zhongguo Xiu Fu Chong Jian Wai Ke Za Zhi	16(6): 398-400.		Irrelevant study
Zhao H., Chen W., Zhao G., Chen C.	(2022).	"[Vascular endothelium growth factor expression and prognostic value in wound tissues of diabetic foot ulcers with different severity]."	Chin J Diabetes	30(11):830-834	10. 3969/j. issn. 1006‐6187. 2022. 11. 007	Irrelevant study
